# Supplementary material for: Frequency and distribution of Notch mutations in tumor cell lines
Source: BMC Cancer. 2015 Apr 25;15:311. doi: 10.1186/s12885-015-1278-x (PMC4430925; doi:10.1186/s12885-015-1278-x)
Supplement: Additional file 2: — Data 1. Notch receptor and ligand mutations in different cell lines, as specified in the CCLE-dataset. [file 12885_2015_1278_MOESM2_ESM.xlsx]

## Sheet: suppdatagrejen
Mutvei et al., BMC Cancer 2015, Additional file 2							Data obtained from The Cancer Cell Line Encyclopedia (CCLE) and Panther. Thomas et al., PNAS 2004; http://www.pantherdb.org/ )
							More information: Barretina et al., Nature 2012; http://www.broadinstitute.org/ccle/home and
Name	Chromosome	Start position (base pair)	End position (base pair)	Type of mutation	Type of mutation	Name of Cell line	Origin of cell line / Cell type	CCLE tumor ID	cDNA change	Codon change	Protein change	SubPSEC score (using PANTHER)
NOTCH1	9	139390479	139390479	3'UTR	SNP	SF295	central_nervous_system	SF295_CENTRAL_NERVOUS_SYSTEM
NOTCH1	9	139390516	139390516	3'UTR	SNP	HDLM2	haematopoietic_and_lymphoid_tissue	HDLM2_HAEMATOPOIETIC_AND_LYMPHOID_TISSUE
NOTCH1	9	139390546	139390546	Missense_Mutation	SNP	SKMEL30	skin	SKMEL30_SKIN	c.7645C>T	c.(7645-7647)CGC>TGC	p.R2549C
NOTCH1	9	139390595	139390595	Nonsense_Mutation	SNP	KATOIII	stomach	KATOIII_STOMACH	c.7596G>A	c.(7594-7596)TGG>TGA	p.W2532*
NOTCH1	9	139390732	139390732	Nonsense_Mutation	SNP	MINO	haematopoietic_and_lymphoid_tissue	MINO_HAEMATOPOIETIC_AND_LYMPHOID_TISSUE	c.7459C>T	c.(7459-7461)CAG>TAG	p.Q2487*
NOTCH1	9	139390736	139390736	Frame_Shift_Del	DEL	ISHIKAWAHERAKLIO02ER	endometrium	ISHIKAWAHERAKLIO02ER_ENDOMETRIUM	c.7455_7455delC	c.(7453-7455)CCCfs	p.P2485fs
NOTCH1	9	139390772	139390773	Frame_Shift_Ins	INS	ALLSIL	haematopoietic_and_lymphoid_tissue	ALLSIL_HAEMATOPOIETIC_AND_LYMPHOID_TISSUE	c.7418_7419insGG	c.(7417-7419)GTCfs	p.V2473fs
NOTCH1	9	139390822	139390822	Missense_Mutation	SNP	ALLSIL	haematopoietic_and_lymphoid_tissue	ALLSIL_HAEMATOPOIETIC_AND_LYMPHOID_TISSUE	c.7369C>G	c.(7369-7371)CTG>GTG	p.L2457V
NOTCH1	9	139390836	139390836	Missense_Mutation	SNP	A2780	ovary	A2780_OVARY	c.7355C>T	c.(7354-7356)GCG>GTG	p.A2452V
NOTCH1	9	139391171	139391171	Frame_Shift_Del	DEL	GP2D	large_intestine	GP2D_LARGE_INTESTINE	c.7020_7020delC	c.(7018-7020)CCCfs	p.P2340fs
NOTCH1	9	139391634	139391634	Missense_Mutation	SNP	MOTN1	haematopoietic_and_lymphoid_tissue	MOTN1_HAEMATOPOIETIC_AND_LYMPHOID_TISSUE	c.6557G>T	c.(6556-6558)GGC>GTC	p.G2186V
NOTCH1	9	139391671	139391671	Nonsense_Mutation	SNP	RERFLCAD2	lung	RERFLCAD2_LUNG	c.6520A>T	c.(6520-6522)AAG>TAG	p.K2174*
NOTCH1	9	139391840	139391840	Missense_Mutation	SNP	JHOM1	ovary	JHOM1_OVARY	c.6351C>A	c.(6349-6351)AAC>AAA	p.N2117K	-2.3414
NOTCH1	9	139391896	139391896	Missense_Mutation	SNP	22RV1	prostate	22RV1_PROSTATE	c.6295G>A	c.(6295-6297)GAC>AAC	p.D2099N	-3.42992
NOTCH1	9	139391898	139391898	Missense_Mutation	SNP	22RV1	prostate	22RV1_PROSTATE	c.6293G>A	c.(6292-6294)CGC>CAC	p.R2098H	-4.25828
NOTCH1	9	139393364	139393365	Frame_Shift_Del	DEL	KYSE450	oesophagus	KYSE450_OESOPHAGUS	c.6166_6167delAT	c.(6166-6168)ATGfs	p.M2056fs
NOTCH1	9	139393600	139393600	Missense_Mutation	SNP	RERFLCAD2	lung	RERFLCAD2_LUNG	c.6046A>G	c.(6046-6048)AAC>GAC	p.N2016D	-2.0933
NOTCH1	9	139393659	139393659	Missense_Mutation	SNP	NCIH2106	lung	NCIH2106_LUNG	c.5987C>T	c.(5986-5988)ACG>ATG	p.T1996M	-4.91904
NOTCH1	9	139395084	139395084	Missense_Mutation	SNP	SNU1040	large_intestine	SNU1040_LARGE_INTESTINE	c.5854G>A	c.(5854-5856)GCA>ACA	p.A1952T	-4.01313
NOTCH1	9	139395194	139395194	Missense_Mutation	SNP	JHH1	liver	JHH1_LIVER	c.5744A>G	c.(5743-5745)TAC>TGC	p.Y1915C	-2.36582
NOTCH1	9	139395276	139395276	Missense_Mutation	SNP	SNU407	large_intestine	SNU407_LARGE_INTESTINE	c.5662G>A	c.(5662-5664)GCC>ACC	p.A1888T	-4.22276
NOTCH1	9	139395290	139395290	Missense_Mutation	SNP	NCIH23	lung	NCIH23_LUNG	c.5648C>T	c.(5647-5649)ACC>ATC	p.T1883I	-4.67573
NOTCH1	9	139397450	139397450	Intron	SNP	NUGC3	stomach	NUGC3_STOMACH
NOTCH1	9	139397525	139397525	Intron	SNP	DAUDI	haematopoietic_and_lymphoid_tissue	DAUDI_HAEMATOPOIETIC_AND_LYMPHOID_TISSUE
NOTCH1	9	139397565	139397565	Intron	SNP	LS180	large_intestine	LS180_LARGE_INTESTINE
NOTCH1	9	139397577	139397578	Intron	INS	LNCAPCLONEFGC	prostate	LNCAPCLONEFGC_PROSTATE
NOTCH1	9	139397590	139397590	Intron	DEL	REH	haematopoietic_and_lymphoid_tissue	REH_HAEMATOPOIETIC_AND_LYMPHOID_TISSUE
NOTCH1	9	139397590	139397590	Intron	DEL	NCIH524	lung	NCIH524_LUNG
NOTCH1	9	139397590	139397590	Intron	DEL	PANC1005	pancreas	PANC1005_PANCREAS
NOTCH1	9	139397615	139397615	Intron	SNP	D341MED	central_nervous_system	D341MED_CENTRAL_NERVOUS_SYSTEM
NOTCH1	9	139397647	139397647	Missense_Mutation	SNP	NCIH1436	lung	NCIH1436_LUNG	c.5154C>G	c.(5152-5154)ATC>ATG	p.I1718M
NOTCH1	9	139397768	139397768	Missense_Mutation	SNP	MOLT13	haematopoietic_and_lymphoid_tissue	MOLT13_HAEMATOPOIETIC_AND_LYMPHOID_TISSUE	c.5033T>C	c.(5032-5034)CTG>CCG	p.L1678P
NOTCH1	9	139399365	139399365	Missense_Mutation	SNP	ALLSIL	haematopoietic_and_lymphoid_tissue	ALLSIL_HAEMATOPOIETIC_AND_LYMPHOID_TISSUE	c.4778T>C	c.(4777-4779)CTG>CCG	p.L1593P
NOTCH1	9	139399387	139399387	Missense_Mutation	SNP	RKN	soft_tissue	RKN_SOFT_TISSUE	c.4756C>T	c.(4756-4758)CGC>TGC	p.R1586C
NOTCH1	9	139399422	139399422	Missense_Mutation	SNP	HPBALL	haematopoietic_and_lymphoid_tissue	HPBALL_HAEMATOPOIETIC_AND_LYMPHOID_TISSUE	c.4721T>C	c.(4720-4722)CTG>CCG	p.L1574P
NOTCH1	9	139399422	139399422	Missense_Mutation	SNP	PF382	haematopoietic_and_lymphoid_tissue	PF382_HAEMATOPOIETIC_AND_LYMPHOID_TISSUE	c.4721T>C	c.(4720-4722)CTG>CCG	p.L1574P
NOTCH1	9	139399540	139399540	Missense_Mutation	SNP	HEC108	endometrium	HEC108_ENDOMETRIUM	c.4603T>A	c.(4603-4605)TAC>AAC	p.Y1535N
NOTCH1	9	139399546	139399546	Missense_Mutation	SNP	HEC108	endometrium	HEC108_ENDOMETRIUM	c.4597G>T	c.(4597-4599)GAC>TAC	p.D1533Y
NOTCH1	9	139399546	139399546	Missense_Mutation	SNP	KURAMOCHI	ovary	KURAMOCHI_OVARY	c.4597G>A	c.(4597-4599)GAC>AAC	p.D1533N
NOTCH1	9	139399760	139399760	Splice_Site_SNP	SNP	639V	urinary_tract	639V_URINARY_TRACT	c.4586_splice	c.e25+1	p.N1529_splice
NOTCH1	9	139399761	139399761	Splice_Site_SNP	SNP	NCIH2106	lung	NCIH2106_LUNG	c.4586_splice	c.e25+1	p.N1529_splice
NOTCH1	9	139399836	139399836	Missense_Mutation	SNP	MFE319	endometrium	MFE319_ENDOMETRIUM	c.4512C>G	c.(4510-4512)CAC>CAG	p.H1504Q
NOTCH1	9	139399891	139399891	Missense_Mutation	SNP	OVCAR8	ovary	OVCAR8_OVARY	c.4457C>T	c.(4456-4458)CCC>CTC	p.P1486L
NOTCH1	9	139399937	139399937	Missense_Mutation	SNP	2313287	stomach	2313287_STOMACH	c.4411G>A	c.(4411-4413)GCG>ACG	p.A1471T
NOTCH1	9	139400023	139400023	Missense_Mutation	SNP	SNU1040	large_intestine	SNU1040_LARGE_INTESTINE	c.4325C>T	c.(4324-4326)CCG>CTG	p.P1442L
NOTCH1	9	139400023	139400023	Missense_Mutation	SNP	TOV21G	ovary	TOV21G_OVARY	c.4325C>T	c.(4324-4326)CCG>CTG	p.P1442L
NOTCH1	9	139400270	139400270	Missense_Mutation	SNP	KYSE180	oesophagus	KYSE180_OESOPHAGUS	c.4078G>A	c.(4078-4080)GGC>AGC	p.G1360S
NOTCH1	9	139401821	139401821	Missense_Mutation	SNP	NCIH209	lung	NCIH209_LUNG	c.3579G>T	c.(3577-3579)CAG>CAT	p.Q1193H
NOTCH1	9	139402421	139402421	Missense_Mutation	SNP	MDAPCA2B	prostate	MDAPCA2B_PROSTATE	c.3496G>A	c.(3496-3498)GGC>AGC	p.G1166S
NOTCH1	9	139402435	139402435	Missense_Mutation	SNP	RCHACV	haematopoietic_and_lymphoid_tissue	RCHACV_HAEMATOPOIETIC_AND_LYMPHOID_TISSUE	c.3482C>T	c.(3481-3483)ACG>ATG	p.T1161M
NOTCH1	9	139402447	139402447	Missense_Mutation	SNP	MEWO	skin	MEWO_SKIN	c.3470G>A	c.(3469-3471)GGG>GAG	p.G1157E
NOTCH1	9	139402505	139402505	Missense_Mutation	SNP	DMS79	lung	DMS79_LUNG	c.3412A>C	c.(3412-3414)ACA>CCA	p.T1138P
NOTCH1	9	139402516	139402516	Missense_Mutation	SNP	T3M4	pancreas	T3M4_PANCREAS	c.3401A>G	c.(3400-3402)CAG>CGG	p.Q1134R
NOTCH1	9	139402516	139402516	Missense_Mutation	SNP	KNS62	lung	KNS62_LUNG	c.3401A>G	c.(3400-3402)CAG>CGG	p.Q1134R
NOTCH1	9	139404275	139404275	Frame_Shift_Del	DEL	LUDLU1	lung	LUDLU1_LUNG	c.2879_2879delG	c.(2878-2880)TGCfs	p.C960fs
NOTCH1	9	139405204	139405204	Missense_Mutation	SNP	S117	soft_tissue	S117_SOFT_TISSUE	c.2641G>A	c.(2641-2643)GGC>AGC	p.G881S
NOTCH1	9	139405251	139405251	Missense_Mutation	SNP	LNCAPCLONEFGC	prostate	LNCAPCLONEFGC_PROSTATE	c.2594C>A	c.(2593-2595)ACC>AAC	p.T865N	-2.07812
NOTCH1	9	139405613	139405626	Frame_Shift_Del	DEL	HCC366	lung	HCC366_LUNG	c.2565_2578delTGTCTGCCCCACGG	c.(2563-2580)TGTGTCTGCCCCACGGGCfs	p.C855fs
NOTCH1	9	139405639	139405639	Missense_Mutation	SNP	HCC44	lung	HCC44_LUNG	c.2552A>G	c.(2551-2553)GAG>GGG	p.E851G	-2.14314
NOTCH1	9	139407871	139407871	Missense_Mutation	SNP	NCIH82	lung	NCIH82_LUNG	c.2326G>A	c.(2326-2328)GTG>ATG	p.V776M	-2.44597
NOTCH1	9	139407979	139407979	Missense_Mutation	SNP	PSN1	pancreas	PSN1_PANCREAS	c.2218G>A	c.(2218-2220)GAC>AAC	p.D740N	-1.9078
NOTCH1	9	139409740	139409740	Splice_Site_SNP	SNP	GP2D	large_intestine	GP2D_LARGE_INTESTINE	c.2014_splice	c.e12+1	p.G672_splice
NOTCH1	9	139409753	139409753	Missense_Mutation	SNP	HPBALL	haematopoietic_and_lymphoid_tissue	HPBALL_HAEMATOPOIETIC_AND_LYMPHOID_TISSUE	c.2003C>A	c.(2002-2004)CCG>CAG	p.P668Q	-2.11823
NOTCH1	9	139409754	139409754	Missense_Mutation	SNP	SW48	large_intestine	SW48_LARGE_INTESTINE	c.2002C>T	c.(2002-2004)CCG>TCG	p.P668S	-1.94149
NOTCH1	9	139409787	139409787	Missense_Mutation	SNP	RL952	endometrium	RL952_ENDOMETRIUM	c.1969G>T	c.(1969-1971)GAC>TAC	p.D657Y	-4.19617
NOTCH1	9	139409799	139409799	Missense_Mutation	SNP	639V	urinary_tract	639V_URINARY_TRACT	c.1957G>T	c.(1957-1959)GGC>TGC	p.G653C	-5.35215
NOTCH1	9	139409995	139409995	Missense_Mutation	SNP	RCC10RGB	kidney	RCC10RGB_KIDNEY	c.1843G>A	c.(1843-1845)GGG>AGG	p.G615R	-2.48553
NOTCH1	9	139410040	139410040	Missense_Mutation	SNP	639V	urinary_tract	639V_URINARY_TRACT	c.1798T>A	c.(1798-1800)TGC>AGC	p.C600S	-9.02112
NOTCH1	9	139410535	139410535	Missense_Mutation	SNP	HS698T	large_intestine	HS698T_LARGE_INTESTINE	c.1567C>T	c.(1567-1569)CAT>TAT	p.H523Y	-2.49301
NOTCH1	9	139412252	139412252	Missense_Mutation	SNP	KYSE270	oesophagus	KYSE270_OESOPHAGUS	c.1393G>C	c.(1393-1395)GCC>CCC	p.A465P	-4.03603
NOTCH1	9	139412327	139412327	Missense_Mutation	SNP	TE8	oesophagus	TE8_OESOPHAGUS	c.1318T>C	c.(1318-1320)TGT>CGT	p.C440R	-5.67269
NOTCH1	9	139412376	139412376	Missense_Mutation	SNP	GOS3	central_nervous_system	GOS3_CENTRAL_NERVOUS_SYSTEM	c.1269C>G	c.(1267-1269)TGC>TGG	p.C423W	-9.55058
NOTCH1	9	139412632	139412637	In_Frame_Del	DEL	IGROV1	ovary	IGROV1_OVARY	c.1207_1212delGGGTAC	c.(1207-1212)GGGTACdel	p.GY403del
NOTCH1	9	139412697	139412697	Missense_Mutation	SNP	P12ICHIKAWA	haematopoietic_and_lymphoid_tissue	P12ICHIKAWA_HAEMATOPOIETIC_AND_LYMPHOID_TISSUE	c.1147G>A	c.(1147-1149)GAG>AAG	p.E383K	-1.21386
NOTCH1	9	139412732	139412732	Missense_Mutation	SNP	OE21	oesophagus	OE21_OESOPHAGUS	c.1112A>G	c.(1111-1113)CAC>CGC	p.H371R
NOTCH1	9	139413049	139413049	Missense_Mutation	SNP	PECAPJ49	upper_aerodigestive_tract	PECAPJ49_UPPER_AERODIGESTIVE_TRACT	c.1093C>T	c.(1093-1095)CGC>TGC	p.R365C
NOTCH1	9	139413133	139413133	Missense_Mutation	SNP	TGBC11TKB	stomach	TGBC11TKB_STOMACH	c.1009G>A	c.(1009-1011)GAT>AAT	p.D337N	-3.18708
NOTCH1	9	139413165	139413165	Missense_Mutation	SNP	K562	haematopoietic_and_lymphoid_tissue	K562_HAEMATOPOIETIC_AND_LYMPHOID_TISSUE	c.977G>T	c.(976-978)GGC>GTC	p.G326V	-4.06105
NOTCH1	9	139413893	139413893	Splice_Site_SNP	SNP	SNU387	liver	SNU387_LIVER	c.865_splice	c.e5+1	p.G289_splice
NOTCH1	9	139413909	139413909	Missense_Mutation	SNP	NCIH727	lung	NCIH727_LUNG	c.851C>T	c.(850-852)CCG>CTG	p.P284L	-3.25537
NOTCH1	9	139413934	139413934	Missense_Mutation	SNP	TE11	oesophagus	TE11_OESOPHAGUS	c.826G>C	c.(826-828)GTG>CTG	p.V276L	-1.28049
NOTCH1	9	139417364	139417364	Missense_Mutation	SNP	SKUT1	soft_tissue	SKUT1_SOFT_TISSUE	c.680G>A	c.(679-681)TGC>TAC	p.C227Y
NOTCH1	9	139417398	139417398	Nonsense_Mutation	SNP	BICR56	upper_aerodigestive_tract	BICR56_UPPER_AERODIGESTIVE_TRACT	c.646G>T	c.(646-648)GAG>TAG	p.E216*
NOTCH1	9	139417461	139417462	Frame_Shift_Ins	INS	RCHACV	haematopoietic_and_lymphoid_tissue	RCHACV_HAEMATOPOIETIC_AND_LYMPHOID_TISSUE	c.582_583insCC	c.(580-585)ACCTGCfs	p.T194fs
NOTCH1	9	139417461	139417462	Frame_Shift_Ins	INS	SNU216	stomach	SNU216_STOMACH	c.582_583insCC	c.(580-585)ACCTGCfs	p.T194fs
NOTCH1	9	139417493	139417493	Missense_Mutation	SNP	HUH7	liver	HUH7_LIVER	c.551A>G	c.(550-552)CAG>CGG	p.Q184R
NOTCH2	1	120457759	120457759	3'UTR	SNP	TE1	oesophagus	TE1_OESOPHAGUS
NOTCH2	1	120457850	120457850	3'UTR	SNP	HS840T	upper_aerodigestive_tract	HS840T_UPPER_AERODIGESTIVE_TRACT
NOTCH2	1	120457850	120457850	3'UTR	SNP	CORL51	lung	CORL51_LUNG
NOTCH2	1	120457918	120457918	3'UTR	SNP	SJSA1	bone	SJSA1_BONE
NOTCH2	1	120457933	120457933	Missense_Mutation	SNP	HEC108	endometrium	HEC108_ENDOMETRIUM	c.7412C>T	c.(7411-7413)GCG>GTG	p.A2471V
NOTCH2	1	120458147	120458147	Nonsense_Mutation	SNP	RI1	haematopoietic_and_lymphoid_tissue	RI1_HAEMATOPOIETIC_AND_LYMPHOID_TISSUE	c.7198C>T	c.(7198-7200)CGA>TGA	p.R2400*
NOTCH2	1	120458436	120458436	Frame_Shift_Del	DEL	SNUC4	large_intestine	SNUC4_LARGE_INTESTINE	c.6909_6909delC	c.(6907-6909)CCCfs	p.P2303fs
NOTCH2	1	120458698	120458698	Missense_Mutation	SNP	ISTMES2	pleura	ISTMES2_PLEURA	c.6647C>G	c.(6646-6648)ACT>AGT	p.T2216S
NOTCH2	1	120458774	120458774	Missense_Mutation	SNP	SNU1040	large_intestine	SNU1040_LARGE_INTESTINE	c.6571G>A	c.(6571-6573)GCC>ACC	p.A2191T
NOTCH2	1	120458871	120458871	Missense_Mutation	SNP	JHUEM2	endometrium	JHUEM2_ENDOMETRIUM	c.6474C>G	c.(6472-6474)CAC>CAG	p.H2158Q
NOTCH2	1	120458899	120458899	Missense_Mutation	SNP	KM12	large_intestine	KM12_LARGE_INTESTINE	c.6446C>T	c.(6445-6447)TCC>TTC	p.S2149F
NOTCH2	1	120458944	120458944	Missense_Mutation	SNP	JHUEM7	endometrium	JHUEM7_ENDOMETRIUM	c.6401C>A	c.(6400-6402)TCT>TAT	p.S2134Y
NOTCH2	1	120459032	120459032	Missense_Mutation	SNP	U87MG	central_nervous_system	U87MG_CENTRAL_NERVOUS_SYSTEM	c.6313C>T	c.(6313-6315)CGG>TGG	p.R2105W
NOTCH2	1	120459094	120459094	Missense_Mutation	SNP	BICR6	upper_aerodigestive_tract	BICR6_UPPER_AERODIGESTIVE_TRACT	c.6251T>A	c.(6250-6252)ATC>AAC	p.I2084N
NOTCH2	1	120459112	120459112	Missense_Mutation	SNP	HSC4	upper_aerodigestive_tract	HSC4_UPPER_AERODIGESTIVE_TRACT	c.6233C>G	c.(6232-6234)TCT>TGT	p.S2078C
NOTCH2	1	120459187	120459187	Missense_Mutation	SNP	SNU1040	large_intestine	SNU1040_LARGE_INTESTINE	c.6158G>A	c.(6157-6159)CGC>CAC	p.R2053H	-4.11046
NOTCH2	1	120461043	120461043	Missense_Mutation	SNP	SET2	haematopoietic_and_lymphoid_tissue	SET2_HAEMATOPOIETIC_AND_LYMPHOID_TISSUE	c.5915C>T	c.(5914-5916)GCA>GTA	p.A1972V	-4.13979
NOTCH2	1	120462053	120462053	Nonsense_Mutation	SNP	NCIH2009	lung	NCIH2009_LUNG	c.5663C>G	c.(5662-5664)TCA>TGA	p.S1888*
NOTCH2	1	120462092	120462092	Missense_Mutation	SNP	NCIH211	lung	NCIH211_LUNG	c.5624G>T	c.(5623-5625)CGG>CTG	p.R1875L	-3.71245
NOTCH2	1	120462093	120462093	Missense_Mutation	SNP	CW2	large_intestine	CW2_LARGE_INTESTINE	c.5623C>T	c.(5623-5625)CGG>TGG	p.R1875W	-5.48803
NOTCH2	1	120462198	120462198	Missense_Mutation	SNP	CW2	large_intestine	CW2_LARGE_INTESTINE	c.5518G>T	c.(5518-5520)GGC>TGC	p.G1840C	-3.61556
NOTCH2	1	120462971	120462971	Missense_Mutation	SNP	SKUT1	soft_tissue	SKUT1_SOFT_TISSUE	c.5360G>A	c.(5359-5361)CGG>CAG	p.R1787Q
NOTCH2	1	120463021	120463021	Splice_Site_SNP	SNP	LNCAPCLONEFGC	prostate	LNCAPCLONEFGC_PROSTATE	c.5311_splice	c.e30-1	p.A1771_splice
NOTCH2	1	120465339	120465339	Missense_Mutation	SNP	GAMG	central_nervous_system	GAMG_CENTRAL_NERVOUS_SYSTEM	c.4922A>C	c.(4921-4923)AAG>ACG	p.K1641T
NOTCH2	1	120465373	120465373	Missense_Mutation	SNP	SKMEL2	skin	SKMEL2_SKIN	c.4888C>T	c.(4888-4890)CGC>TGC	p.R1630C
NOTCH2	1	120466308	120466309	Frame_Shift_Del	DEL	SKOV3	ovary	SKOV3_OVARY	c.4810_4811delAG	c.(4810-4812)AGGfs	p.R1604fs
NOTCH2	1	120466369	120466369	Nonsense_Mutation	SNP	NCIH2106	lung	NCIH2106_LUNG	c.4750C>T	c.(4750-4752)CAG>TAG	p.Q1584*
NOTCH2	1	120466387	120466387	Missense_Mutation	SNP	HT115	large_intestine	HT115_LARGE_INTESTINE	c.4732C>T	c.(4732-4734)CGC>TGC	p.R1578C
NOTCH2	1	120466503	120466503	Missense_Mutation	SNP	COLO792	skin	COLO792_SKIN	c.4616C>T	c.(4615-4617)CCT>CTT	p.P1539L
NOTCH2	1	120466578	120466578	Missense_Mutation	SNP	KG1	haematopoietic_and_lymphoid_tissue	KG1_HAEMATOPOIETIC_AND_LYMPHOID_TISSUE	c.4541A>G	c.(4540-4542)AAA>AGA	p.K1514R
NOTCH2	1	120467939	120467939	Missense_Mutation	SNP	RL952	endometrium	RL952_ENDOMETRIUM	c.4500C>A	c.(4498-4500)AGC>AGA	p.S1500R
NOTCH2	1	120468002	120468002	Missense_Mutation	SNP	DMS454	lung	DMS454_LUNG	c.4437G>T	c.(4435-4437)CAG>CAT	p.Q1479H
NOTCH2	1	120468048	120468048	Missense_Mutation	SNP	SNU1040	large_intestine	SNU1040_LARGE_INTESTINE	c.4391C>T	c.(4390-4392)GCC>GTC	p.A1464V
NOTCH2	1	120468187	120468188	Missense_Mutation	DNP	COLO679	skin	COLO679_SKIN	c.4251_4252CC>TT	c.(4249-4254)CCCCCC>CCTTCC	p.P1418S
NOTCH2	1	120469210	120469210	Missense_Mutation	SNP	HEC108	endometrium	HEC108_ENDOMETRIUM	c.3917A>G	c.(3916-3918)GAT>GGT	p.D1306G
NOTCH2	1	120469232	120469232	Missense_Mutation	SNP	SKUT1	soft_tissue	SKUT1_SOFT_TISSUE	c.3895C>T	c.(3895-3897)CGG>TGG	p.R1299W
NOTCH2	1	120469235	120469235	Splice_Site_SNP	SNP	NCIH2106	lung	NCIH2106_LUNG	c.3893_splice	c.e24-1	p.G1298_splice
NOTCH2	1	120471800	120471800	Missense_Mutation	SNP	SW48	large_intestine	SW48_LARGE_INTESTINE	c.3691C>T	c.(3691-3693)CGG>TGG	p.R1231W
NOTCH2	1	120478007	120478007	Intron	SNP	HCC1143	breast	HCC1143_BREAST
NOTCH2	1	120478007	120478007	Intron	SNP	LS123	large_intestine	LS123_LARGE_INTESTINE
NOTCH2	1	120478039	120478039	Intron	SNP	BCP1	haematopoietic_and_lymphoid_tissue	BCP1_HAEMATOPOIETIC_AND_LYMPHOID_TISSUE
NOTCH2	1	120478085	120478085	Intron	SNP	PECAPJ15	upper_aerodigestive_tract	PECAPJ15_UPPER_AERODIGESTIVE_TRACT
NOTCH2	1	120479948	120479948	Missense_Mutation	SNP	IGROV1	ovary	IGROV1_OVARY	c.3479A>G	c.(3478-3480)CAC>CGC	p.H1160R
NOTCH2	1	120479948	120479948	Missense_Mutation	SNP	SU8686	pancreas	SU8686_PANCREAS	c.3479A>G	c.(3478-3480)CAC>CGC	p.H1160R
NOTCH2	1	120480030	120480030	Missense_Mutation	SNP	CW2	large_intestine	CW2_LARGE_INTESTINE	c.3397C>T	c.(3397-3399)CAT>TAT	p.H1133Y
NOTCH2	1	120480056	120480056	Missense_Mutation	SNP	OC316	ovary	OC316_OVARY	c.3371G>A	c.(3370-3372)GGT>GAT	p.G1124D
NOTCH2	1	120480539	120480539	Missense_Mutation	SNP	NCIH1793	lung	NCIH1793_LUNG	c.3278G>T	c.(3277-3279)TGG>TTG	p.W1093L
NOTCH2	1	120480570	120480571	Frame_Shift_Ins	INS	22RV1	prostate	22RV1_PROSTATE	c.3246_3247insA	c.(3244-3249)AAAGCAfs	p.K1082fs
NOTCH2	1	120483281	120483281	Missense_Mutation	SNP	SNU5	stomach	SNU5_STOMACH	c.3080A>G	c.(3079-3081)AAT>AGT	p.N1027S
NOTCH2	1	120483294	120483294	Missense_Mutation	SNP	MUTZ5	haematopoietic_and_lymphoid_tissue	MUTZ5_HAEMATOPOIETIC_AND_LYMPHOID_TISSUE	c.3067C>G	c.(3067-3069)CTC>GTC	p.L1023V
NOTCH2	1	120484335	120484335	Missense_Mutation	SNP	PECAPJ15	upper_aerodigestive_tract	PECAPJ15_UPPER_AERODIGESTIVE_TRACT	c.2795C>T	c.(2794-2796)ACT>ATT	p.T932I
NOTCH2	1	120491142	120491142	Missense_Mutation	SNP	SNUC5	large_intestine	SNUC5_LARGE_INTESTINE	c.2647A>G	c.(2647-2649)ATG>GTG	p.M883V
NOTCH2	1	120491184	120491184	Missense_Mutation	SNP	CCK81	large_intestine	CCK81_LARGE_INTESTINE	c.2605C>T	c.(2605-2607)CGG>TGG	p.R869W	-2.4985
NOTCH2	1	120493236	120493236	Intron	SNP	COLO668	lung	COLO668_LUNG
NOTCH2	1	120493307	120493307	Intron	SNP	ABC1	lung	ABC1_LUNG
NOTCH2	1	120497754	120497755	Frame_Shift_Ins	INS	22RV1	prostate	22RV1_PROSTATE	c.2127_2128insC	c.(2125-2130)CCCGAGfs	p.P709fs
NOTCH2	1	120497754	120497754	Missense_Mutation	SNP	HCT15	large_intestine	HCT15_LARGE_INTESTINE	c.2128G>A	c.(2128-2130)GAG>AAG	p.E710K
NOTCH2	1	120497754	120497754	Missense_Mutation	SNP	HRT18	large_intestine	HRT18_LARGE_INTESTINE	c.2128G>A	c.(2128-2130)GAG>AAG	p.E710K
NOTCH2	1	120497832	120497832	Missense_Mutation	SNP	ZR7530	breast	ZR7530_BREAST	c.2050G>A	c.(2050-2052)GAT>AAT	p.D684N	-1.67492
NOTCH2	1	120502058	120502058	Missense_Mutation	SNP	EFM192A	breast	EFM192A_BREAST	c.1983T>A	c.(1981-1983)GAT>GAA	p.D661E	-2.19825
NOTCH2	1	120506289	120506289	Missense_Mutation	SNP	SNUC4	large_intestine	SNUC4_LARGE_INTESTINE	c.1823T>C	c.(1822-1824)ATT>ACT	p.I608T	-1.88186
NOTCH2	1	120506314	120506314	Missense_Mutation	SNP	KYSE450	oesophagus	KYSE450_OESOPHAGUS	c.1798A>C	c.(1798-1800)ATG>CTG	p.M600L	-1.36606
NOTCH2	1	120506353	120506353	Missense_Mutation	SNP	KMH2	haematopoietic_and_lymphoid_tissue	KMH2_HAEMATOPOIETIC_AND_LYMPHOID_TISSUE	c.1759G>A	c.(1759-1761)GGT>AGT	p.G587S	-1.56012
NOTCH2	1	120508099	120508099	Missense_Mutation	SNP	SNU1105	central_nervous_system	SNU1105_CENTRAL_NERVOUS_SYSTEM	c.1658G>C	c.(1657-1659)GGC>GCC	p.G553A	-1.26262
NOTCH2	1	120508141	120508141	Missense_Mutation	SNP	SNU1040	large_intestine	SNU1040_LARGE_INTESTINE	c.1616C>T	c.(1615-1617)ACT>ATT	p.T539I	-3.41071
NOTCH2	1	120509010	120509010	Missense_Mutation	SNP	AN3CA	endometrium	AN3CA_ENDOMETRIUM	c.1556T>G	c.(1555-1557)CTG>CGG	p.L519R	-1.18755
NOTCH2	1	120509011	120509011	Missense_Mutation	SNP	SNU1040	large_intestine	SNU1040_LARGE_INTESTINE	c.1555C>A	c.(1555-1557)CTG>ATG	p.L519M	-2.1637
NOTCH2	1	120510194	120510194	Missense_Mutation	SNP	CAL78	bone	CAL78_BONE	c.1315G>A	c.(1315-1317)GCC>ACC	p.A439T	-1.45255
NOTCH2	1	120510202	120510202	Missense_Mutation	SNP	KMS34	haematopoietic_and_lymphoid_tissue	KMS34_HAEMATOPOIETIC_AND_LYMPHOID_TISSUE	c.1307C>T	c.(1306-1308)ACG>ATG	p.T436M	-3.47323
NOTCH2	1	120510798	120510798	Missense_Mutation	SNP	KYSE520	oesophagus	KYSE520_OESOPHAGUS	c.1166T>C	c.(1165-1167)CTG>CCG	p.L389P	-2.17233
NOTCH2	1	120512146	120512146	Missense_Mutation	SNP	HCC366	lung	HCC366_LUNG	c.1096G>A	c.(1096-1098)GAG>AAG	p.E366K
NOTCH2	1	120512148	120512148	Missense_Mutation	SNP	DU145	prostate	DU145_PROSTATE	c.1094C>T	c.(1093-1095)CCA>CTA	p.P365L
NOTCH2	1	120512149	120512149	Missense_Mutation	SNP	NCIH2073	lung	NCIH2073_LUNG	c.1093C>A	c.(1093-1095)CCA>ACA	p.P365T
NOTCH2	1	120512304	120512304	Missense_Mutation	SNP	639V	urinary_tract	639V_URINARY_TRACT	c.938G>A	c.(937-939)GGC>GAC	p.G313D	-4.06387
NOTCH2	1	120529611	120529612	Frame_Shift_Ins	INS	KYSE520	oesophagus	KYSE520_OESOPHAGUS	c.845_846insA	c.(844-846)TACfs	p.Y282fs
NOTCH2	1	120539638	120539638	Missense_Mutation	SNP	COLO792	skin	COLO792_SKIN	c.733G>C	c.(733-735)GAG>CAG	p.E245Q	-0.8848
NOTCH2	1	120539755	120539755	Nonsense_Mutation	SNP	VMRCLCD	lung	VMRCLCD_LUNG	c.616C>T	c.(616-618)CAG>TAG	p.Q206*
NOTCH2	1	120539796	120539796	Missense_Mutation	SNP	LS411N	large_intestine	LS411N_LARGE_INTESTINE	c.575G>A	c.(574-576)TGC>TAC	p.C192Y
NOTCH2	1	120547961	120547961	Missense_Mutation	SNP	NCIH446	lung	NCIH446_LUNG	c.406G>T	c.(406-408)GGG>TGG	p.G136W
NOTCH2	1	120548014	120548014	Missense_Mutation	SNP	SKNFI	autonomic_ganglia	SKNFI_AUTONOMIC_GANGLIA	c.353G>A	c.(352-354)GGC>GAC	p.G118D
NOTCH2	1	120548051	120548051	Missense_Mutation	SNP	TEN	endometrium	TEN_ENDOMETRIUM	c.316T>C	c.(316-318)TCT>CCT	p.S106P
NOTCH2	1	120612003	120612004	Frame_Shift_Del	DEL	SNU324	pancreas	SNU324_PANCREAS	c.17_18delCC	c.(16-18)CCCfs	p.P6fs
NOTCH3	19	15272327	15272327	Missense_Mutation	SNP	FTC238	thyroid	FTC238_THYROID	c.6112G>A	c.(6112-6114)GGC>AGC	p.G2038S
NOTCH3	19	15272409	15272410	Frame_Shift_Ins	INS	TE1	oesophagus	TE1_OESOPHAGUS	c.6029_6030insGA	c.(6028-6030)GACfs	p.D2010fs
NOTCH3	19	15272414	15272414	Missense_Mutation	SNP	NCIH508	large_intestine	NCIH508_LARGE_INTESTINE	c.6025C>T	c.(6025-6027)CGG>TGG	p.R2009W	-5.76737
NOTCH3	19	15273347	15273347	Missense_Mutation	SNP	253JBV	urinary_tract	253JBV_URINARY_TRACT	c.5842G>C	c.(5842-5844)GCT>CCT	p.A1948P	-4.08402
NOTCH3	19	15273347	15273347	Missense_Mutation	SNP	253J	urinary_tract	253J_URINARY_TRACT	c.5842G>C	c.(5842-5844)GCT>CCT	p.A1948P	-4.08402
NOTCH3	19	15273349	15273349	Missense_Mutation	SNP	SUDHL8	haematopoietic_and_lymphoid_tissue	SUDHL8_HAEMATOPOIETIC_AND_LYMPHOID_TISSUE	c.5840C>T	c.(5839-5841)GCG>GTG	p.A1947V	-4.25836
NOTCH3	19	15276233	15276233	Missense_Mutation	SNP	HPBALL	haematopoietic_and_lymphoid_tissue	HPBALL_HAEMATOPOIETIC_AND_LYMPHOID_TISSUE	c.5761A>G	c.(5761-5763)ATG>GTG	p.M1921V	-2.70377
NOTCH3	19	15276254	15276254	Missense_Mutation	SNP	ISHIKAWAHERAKLIO02ER	endometrium	ISHIKAWAHERAKLIO02ER_ENDOMETRIUM	c.5740G>A	c.(5740-5742)GCC>ACC	p.A1914T	-2.88986
NOTCH3	19	15276259	15276259	Missense_Mutation	SNP	ISHIKAWAHERAKLIO02ER	endometrium	ISHIKAWAHERAKLIO02ER_ENDOMETRIUM	c.5735T>C	c.(5734-5736)CTG>CCG	p.L1912P	-5.43994
NOTCH3	19	15276289	15276289	Missense_Mutation	SNP	SNU1040	large_intestine	SNU1040_LARGE_INTESTINE	c.5705G>A	c.(5704-5706)CGC>CAC	p.R1902H	-5.22011
NOTCH3	19	15276316	15276316	Missense_Mutation	SNP	HRT18	large_intestine	HRT18_LARGE_INTESTINE	c.5678G>A	c.(5677-5679)CGA>CAA	p.R1893Q	-3.64396
NOTCH3	19	15276316	15276316	Missense_Mutation	SNP	HCT15	large_intestine	HCT15_LARGE_INTESTINE	c.5678G>A	c.(5677-5679)CGA>CAA	p.R1893Q	-3.64396
NOTCH3	19	15276327	15276327	Splice_Site_SNP	SNP	697	haematopoietic_and_lymphoid_tissue	697_HAEMATOPOIETIC_AND_LYMPHOID_TISSUE	c.5668_splice	c.e31-1	p.I1890_splice
NOTCH3	19	15276674	15276674	Missense_Mutation	SNP	HT	haematopoietic_and_lymphoid_tissue	HT_HAEMATOPOIETIC_AND_LYMPHOID_TISSUE	c.5591A>G	c.(5590-5592)GAC>GGC	p.D1864G	-3.64738
NOTCH3	19	15276747	15276747	Missense_Mutation	SNP	GCT	soft_tissue	GCT_SOFT_TISSUE	c.5518G>A	c.(5518-5520)GAG>AAG	p.E1840K	-4.41421
NOTCH3	19	15276788	15276788	Missense_Mutation	SNP	A375	skin	A375_SKIN	c.5477G>T	c.(5476-5478)TGC>TTC	p.C1826F	-1.2028
NOTCH3	19	15276860	15276861	Frame_Shift_Ins	INS	CL34	large_intestine	CL34_LARGE_INTESTINE	c.5404_5405insG	c.(5404-5406)GCTfs	p.A1802fs
NOTCH3	19	15276860	15276861	Frame_Shift_Ins	INS	HEC1B	endometrium	HEC1B_ENDOMETRIUM	c.5404_5405insG	c.(5404-5406)GCTfs	p.A1802fs
NOTCH3	19	15276860	15276861	Frame_Shift_Ins	INS	HEC1A	endometrium	HEC1A_ENDOMETRIUM	c.5404_5405insG	c.(5404-5406)GCTfs	p.A1802fs
NOTCH3	19	15276861	15276861	Frame_Shift_Del	DEL	CCK81	large_intestine	CCK81_LARGE_INTESTINE	c.5404_5404delG	c.(5404-5406)GCTfs	p.A1802fs
NOTCH3	19	15278099	15278099	Missense_Mutation	SNP	LNCAPCLONEFGC	prostate	LNCAPCLONEFGC_PROSTATE	c.5323G>A	c.(5323-5325)GCA>ACA	p.A1775T	-1.64788
NOTCH3	19	15278210	15278210	Missense_Mutation	SNP	CL34	large_intestine	CL34_LARGE_INTESTINE	c.5212G>T	c.(5212-5214)GGC>TGC	p.G1738C
NOTCH3	19	15278222	15278222	Missense_Mutation	SNP	SW48	large_intestine	SW48_LARGE_INTESTINE	c.5200G>A	c.(5200-5202)GTA>ATA	p.V1734I
NOTCH3	19	15281311	15281311	Missense_Mutation	SNP	NCIH1648	lung	NCIH1648_LUNG	c.4945G>T	c.(4945-4947)GCG>TCG	p.A1649S
NOTCH3	19	15281503	15281503	Missense_Mutation	SNP	SNU1040	large_intestine	SNU1040_LARGE_INTESTINE	c.4870T>C	c.(4870-4872)TAC>CAC	p.Y1624H
NOTCH3	19	15281582	15281582	Missense_Mutation	SNP	ISHIKAWAHERAKLIO02ER	endometrium	ISHIKAWAHERAKLIO02ER_ENDOMETRIUM	c.4791T>A	c.(4789-4791)AAT>AAA	p.N1597K
NOTCH3	19	15281614	15281614	Missense_Mutation	SNP	WM88	skin	WM88_SKIN	c.4759G>A	c.(4759-4761)GAC>AAC	p.D1587N
NOTCH3	19	15288789	15288789	Frame_Shift_Del	DEL	LS180	large_intestine	LS180_LARGE_INTESTINE	c.3950_3950delC	c.(3949-3951)CCAfs	p.P1317fs
NOTCH3	19	15289863	15289863	Missense_Mutation	SNP	DV90	lung	DV90_LUNG	c.3691C>T	c.(3691-3693)CGT>TGT	p.R1231C
NOTCH3	19	15289946	15289946	Missense_Mutation	SNP	NCIH211	lung	NCIH211_LUNG	c.3608A>T	c.(3607-3609)GAG>GTG	p.E1203V
NOTCH3	19	15289955	15289955	Frame_Shift_Del	DEL	RKO	large_intestine	RKO_LARGE_INTESTINE	c.3599_3599delT	c.(3598-3600)TTGfs	p.L1200fs
NOTCH3	19	15289969	15289970	Frame_Shift_Ins	INS	HEC151	endometrium	HEC151_ENDOMETRIUM	c.3584_3585insC	c.(3583-3585)CCAfs	p.P1195fs
NOTCH3	19	15289985	15289985	Missense_Mutation	SNP	A2780	ovary	A2780_OVARY	c.3569G>A	c.(3568-3570)CGC>CAC	p.R1190H
NOTCH3	19	15290058	15290058	Missense_Mutation	SNP	T3M10	lung	T3M10_LUNG	c.3496C>T	c.(3496-3498)CCA>TCA	p.P1166S
NOTCH3	19	15290896	15290896	Frame_Shift_Del	DEL	SNU324	pancreas	SNU324_PANCREAS	c.3314_3314delG	c.(3313-3315)GGCfs	p.G1105fs
NOTCH3	19	15290919	15290919	Frame_Shift_Del	DEL	SNUC2A	large_intestine	SNUC2A_LARGE_INTESTINE	c.3291_3291delG	c.(3289-3291)GGGfs	p.G1097fs
NOTCH3	19	15291503	15291503	Missense_Mutation	SNP	SNU1040	large_intestine	SNU1040_LARGE_INTESTINE	c.3131C>T	c.(3130-3132)GCA>GTA	p.A1044V
NOTCH3	19	15291518	15291518	Missense_Mutation	SNP	HS698T	large_intestine	HS698T_LARGE_INTESTINE	c.3116C>T	c.(3115-3117)CCC>CTC	p.P1039L
NOTCH3	19	15291558	15291558	Missense_Mutation	SNP	AN3CA	endometrium	AN3CA_ENDOMETRIUM	c.3076C>A	c.(3076-3078)CCT>ACT	p.P1026T
NOTCH3	19	15291618	15291618	Missense_Mutation	SNP	SNU175	large_intestine	SNU175_LARGE_INTESTINE	c.3016C>T	c.(3016-3018)CGC>TGC	p.R1006C
NOTCH3	19	15295142	15295143	Missense_Mutation	DNP	RT4	urinary_tract	RT4_URINARY_TRACT	c.2529_2530CC>TT	c.(2527-2532)GGCCCT>GGTTCT	p.P844S	-1.16387
NOTCH3	19	15295144	15295144	Missense_Mutation	SNP	SNU175	large_intestine	SNU175_LARGE_INTESTINE	c.2528G>A	c.(2527-2529)GGC>GAC	p.G843D	-3.4739
NOTCH3	19	15295153	15295153	Missense_Mutation	SNP	CMLT1	haematopoietic_and_lymphoid_tissue	CMLT1_HAEMATOPOIETIC_AND_LYMPHOID_TISSUE	c.2519G>A	c.(2518-2520)GGG>GAG	p.G840E	-1.95267
NOTCH3	19	15295205	15295206	Missense_Mutation	DNP	KMS11	haematopoietic_and_lymphoid_tissue	KMS11_HAEMATOPOIETIC_AND_LYMPHOID_TISSUE	c.2466_2467TC>AA	c.(2464-2469)CCTCAT>CCAAAT	p.H823N
NOTCH3	19	15295216	15295216	Missense_Mutation	SNP	MEWO	skin	MEWO_SKIN	c.2456C>T	c.(2455-2457)CCC>CTC	p.P819L	-4.3305
NOTCH3	19	15297687	15297687	Splice_Site_SNP	SNP	SNU175	large_intestine	SNU175_LARGE_INTESTINE	c.1951_splice	c.e12+1	p.G651_splice
NOTCH3	19	15297691	15297691	Missense_Mutation	SNP	MFE319	endometrium	MFE319_ENDOMETRIUM	c.1949C>A	c.(1948-1950)ACA>AAA	p.T650K	-2.28534
NOTCH3	19	15297722	15297722	Missense_Mutation	SNP	YD15	salivary_gland	YD15_SALIVARY_GLAND	c.1918C>T	c.(1918-1920)CGC>TGC	p.R640C	-3.61003
NOTCH3	19	15297930	15297930	Missense_Mutation	SNP	SNUC5	large_intestine	SNUC5_LARGE_INTESTINE	c.1826C>T	c.(1825-1827)CCT>CTT	p.P609L	-1.11376
NOTCH3	19	15298032	15298032	Missense_Mutation	SNP	KELLY	autonomic_ganglia	KELLY_AUTONOMIC_GANGLIA	c.1724C>T	c.(1723-1725)ACG>ATG	p.T575M	-2.13697
NOTCH3	19	15298041	15298041	Missense_Mutation	SNP	MFE319	endometrium	MFE319_ENDOMETRIUM	c.1715C>G	c.(1714-1716)CCT>CGT	p.P572R	-3.35138
NOTCH3	19	15298069	15298069	Missense_Mutation	SNP	786O	kidney	786O_KIDNEY	c.1687A>T	c.(1687-1689)ATC>TTC	p.I563F	-2.65079
NOTCH3	19	15299832	15299832	Missense_Mutation	SNP	MDAPCA2B	prostate	MDAPCA2B_PROSTATE	c.1346G>A	c.(1345-1347)CGC>CAC	p.R449H	-2.18218
NOTCH3	19	15299832	15299832	Missense_Mutation	SNP	RS411	haematopoietic_and_lymphoid_tissue	RS411_HAEMATOPOIETIC_AND_LYMPHOID_TISSUE	c.1346G>A	c.(1345-1347)CGC>CAC	p.R449H	-2.18218
NOTCH3	19	15299857	15299857	Missense_Mutation	SNP	HLFA	lung	HLFA_LUNG	c.1321C>G	c.(1321-1323)CGA>GGA	p.R441G	-2.16035
NOTCH3	19	15299916	15299916	Missense_Mutation	SNP	IGROV1	ovary	IGROV1_OVARY	c.1262G>A	c.(1261-1263)CGT>CAT	p.R421H	-2.54451
NOTCH3	19	15300167	15300167	Missense_Mutation	SNP	FU97	stomach	FU97_STOMACH	c.1109C>T	c.(1108-1110)CCG>CTG	p.P370L	-3.48165
NOTCH3	19	15300174	15300174	Missense_Mutation	SNP	MDAMB231	breast	MDAMB231_BREAST	c.1102A>T	c.(1102-1104)ACA>TCA	p.T368S	-2.52707
NOTCH3	19	15300241	15300241	Splice_Site_SNP	SNP	BFTC905	urinary_tract	BFTC905_URINARY_TRACT	c.1037_splice	c.e7-1	p.G346_splice
NOTCH3	19	15302342	15302342	Missense_Mutation	SNP	253JBV	urinary_tract	253JBV_URINARY_TRACT	c.929G>C	c.(928-930)AGC>ACC	p.S310T	-1.53939
NOTCH3	19	15302367	15302367	Missense_Mutation	SNP	SNU1040	large_intestine	SNU1040_LARGE_INTESTINE	c.904T>C	c.(904-906)TGT>CGT	p.C302R	-11.34798
NOTCH3	19	15302421	15302421	Missense_Mutation	SNP	SNU1040	large_intestine	SNU1040_LARGE_INTESTINE	c.850G>A	c.(850-852)GCC>ACC	p.A284T	-1.98472
NOTCH3	19	15302421	15302421	Missense_Mutation	SNP	HS834T	skin	HS834T_SKIN	c.850G>A	c.(850-852)GCC>ACC	p.A284T	-1.98472
NOTCH3	19	15302456	15302456	Missense_Mutation	SNP	CCK81	large_intestine	CCK81_LARGE_INTESTINE	c.815C>T	c.(814-816)ACG>ATG	p.T272M	-3.22033
NOTCH3	19	15302579	15302579	Missense_Mutation	SNP	MKN74	stomach	MKN74_STOMACH	c.779G>T	c.(778-780)TGC>TTC	p.C260F	-7.94411
NOTCH4	6	32163702	32163702	Missense_Mutation	SNP	HS739T	breast	HS739T_BREAST	c.5524C>A	c.(5524-5526)CGC>AGC	p.R1842S
NOTCH4	6	32163729	32163729	Missense_Mutation	SNP	EB2	haematopoietic_and_lymphoid_tissue	EB2_HAEMATOPOIETIC_AND_LYMPHOID_TISSUE	c.5497C>A	c.(5497-5499)CCG>ACG	p.P1833T
NOTCH4	6	32163743	32163743	Missense_Mutation	SNP	SNUC5	large_intestine	SNUC5_LARGE_INTESTINE	c.5483G>T	c.(5482-5484)CGT>CTT	p.R1828L
NOTCH4	6	32163787	32163787	Missense_Mutation	SNP	TT2609C02	thyroid	TT2609C02_THYROID	c.5439G>C	c.(5437-5439)TGG>TGC	p.W1813C
NOTCH4	6	32163830	32163830	Missense_Mutation	SNP	HDMYZ	haematopoietic_and_lymphoid_tissue	HDMYZ_HAEMATOPOIETIC_AND_LYMPHOID_TISSUE	c.5396C>T	c.(5395-5397)GCT>GTT	p.A1799V
NOTCH4	6	32163861	32163861	Missense_Mutation	SNP	KE97	haematopoietic_and_lymphoid_tissue	KE97_HAEMATOPOIETIC_AND_LYMPHOID_TISSUE	c.5365C>A	c.(5365-5367)CTG>ATG	p.L1789M
NOTCH4	6	32163930	32163930	Intron	SNP	SNU81	large_intestine	SNU81_LARGE_INTESTINE
NOTCH4	6	32163930	32163930	Intron	SNP	SKM1	haematopoietic_and_lymphoid_tissue	SKM1_HAEMATOPOIETIC_AND_LYMPHOID_TISSUE
NOTCH4	6	32163930	32163930	Intron	SNP	KMS27	haematopoietic_and_lymphoid_tissue	KMS27_HAEMATOPOIETIC_AND_LYMPHOID_TISSUE
NOTCH4	6	32164042	32164042	Intron	SNP	MFE319	endometrium	MFE319_ENDOMETRIUM
NOTCH4	6	32164118	32164118	Missense_Mutation	SNP	TM31	central_nervous_system	TM31_CENTRAL_NERVOUS_SYSTEM	c.5281G>C	c.(5281-5283)GAT>CAT	p.D1761H
NOTCH4	6	32164177	32164177	Missense_Mutation	SNP	HS822T	bone	HS822T_BONE	c.5222C>T	c.(5221-5223)GCT>GTT	p.A1741V
NOTCH4	6	32164183	32164183	Missense_Mutation	SNP	HEC265	endometrium	HEC265_ENDOMETRIUM	c.5216A>G	c.(5215-5217)CAC>CGC	p.H1739R
NOTCH4	6	32164839	32164839	Missense_Mutation	SNP	HEC108	endometrium	HEC108_ENDOMETRIUM	c.5063G>A	c.(5062-5064)CGT>CAT	p.R1688H
NOTCH4	6	32165179	32165179	Missense_Mutation	SNP	UMUC3	urinary_tract	UMUC3_URINARY_TRACT	c.4949C>G	c.(4948-4950)GCC>GGC	p.A1650G
NOTCH4	6	32165308	32165308	Missense_Mutation	SNP	TE4	oesophagus	TE4_OESOPHAGUS	c.4820G>C	c.(4819-4821)GGG>GCG	p.G1607A
NOTCH4	6	32165320	32165320	Missense_Mutation	SNP	TE4	oesophagus	TE4_OESOPHAGUS	c.4808G>A	c.(4807-4809)GGG>GAG	p.G1603E
NOTCH4	6	32165348	32165348	Missense_Mutation	SNP	HEC108	endometrium	HEC108_ENDOMETRIUM	c.4780G>A	c.(4780-4782)GCA>ACA	p.A1594T
NOTCH4	6	32166434	32166436	In_Frame_Del	DEL	NCIH1373	lung	NCIH1373_LUNG	c.4607_4609delAGG	c.(4606-4611)GAGGTG>GTG	p.E1536del
NOTCH4	6	32166508	32166508	Splice_Site_SNP	SNP	639V	urinary_tract	639V_URINARY_TRACT	c.4536_splice	c.e25-1	p.K1512_splice
NOTCH4	6	32169019	32169019	Missense_Mutation	SNP	SW948	large_intestine	SW948_LARGE_INTESTINE	c.4014G>C	c.(4012-4014)ATG>ATC	p.M1338I
NOTCH4	6	32169304	32169304	Intron	SNP	IPC298	skin	IPC298_SKIN
NOTCH4	6	32169817	32169817	Intron	SNP	NCIH650	lung	NCIH650_LUNG
NOTCH4	6	32170348	32170348	Missense_Mutation	SNP	HEC151	endometrium	HEC151_ENDOMETRIUM	c.3260G>T	c.(3259-3261)AGG>ATG	p.R1087M
NOTCH4	6	32170465	32170465	Intron	DEL	LC1F	lung	LC1F_LUNG
NOTCH4	6	32170465	32170465	Intron	DEL	NCIH1563	lung	NCIH1563_LUNG
NOTCH4	6	32170465	32170465	Intron	DEL	PK45H	pancreas	PK45H_PANCREAS
NOTCH4	6	32170465	32170465	Intron	DEL	MONOMAC6	haematopoietic_and_lymphoid_tissue	MONOMAC6_HAEMATOPOIETIC_AND_LYMPHOID_TISSUE
NOTCH4	6	32170465	32170465	Intron	DEL	PECAPJ34CLONEC12	upper_aerodigestive_tract	PECAPJ34CLONEC12_UPPER_AERODIGESTIVE_TRACT
NOTCH4	6	32170465	32170465	Intron	DEL	TE441T	soft_tissue	TE441T_SOFT_TISSUE
NOTCH4	6	32170465	32170465	Intron	DEL	NCIH1341	lung	NCIH1341_LUNG
NOTCH4	6	32170465	32170465	Intron	DEL	HCC44	lung	HCC44_LUNG
NOTCH4	6	32170465	32170465	Intron	DEL	A2780	ovary	A2780_OVARY
NOTCH4	6	32170465	32170465	Intron	DEL	NCIH1618	lung	NCIH1618_LUNG
NOTCH4	6	32170465	32170465	Intron	DEL	M059K	central_nervous_system	M059K_CENTRAL_NERVOUS_SYSTEM
NOTCH4	6	32170465	32170465	Intron	DEL	LOVO	large_intestine	LOVO_LARGE_INTESTINE
NOTCH4	6	32170465	32170465	Intron	DEL	HUG1N	stomach	HUG1N_STOMACH
NOTCH4	6	32170465	32170465	Intron	DEL	SKMEL3	skin	SKMEL3_SKIN
NOTCH4	6	32170465	32170465	Intron	DEL	HT29	large_intestine	HT29_LARGE_INTESTINE
NOTCH4	6	32170465	32170465	Intron	DEL	SNU398	liver	SNU398_LIVER
NOTCH4	6	32170465	32170465	Intron	DEL	647V	urinary_tract	647V_URINARY_TRACT
NOTCH4	6	32170465	32170465	Intron	DEL	MOLP2	haematopoietic_and_lymphoid_tissue	MOLP2_HAEMATOPOIETIC_AND_LYMPHOID_TISSUE
NOTCH4	6	32170465	32170465	Intron	DEL	HSC4	upper_aerodigestive_tract	HSC4_UPPER_AERODIGESTIVE_TRACT
NOTCH4	6	32170465	32170465	Intron	DEL	JHUEM2	endometrium	JHUEM2_ENDOMETRIUM
NOTCH4	6	32170465	32170465	Intron	DEL	MHHNB11	autonomic_ganglia	MHHNB11_AUTONOMIC_GANGLIA
NOTCH4	6	32170465	32170465	Intron	DEL	NCIH1792	lung	NCIH1792_LUNG
NOTCH4	6	32170465	32170465	Intron	DEL	HS729	soft_tissue	HS729_SOFT_TISSUE
NOTCH4	6	32170465	32170465	Intron	DEL	NCIH1836	lung	NCIH1836_LUNG
NOTCH4	6	32170465	32170465	Intron	DEL	VMRCRCW	kidney	VMRCRCW_KIDNEY
NOTCH4	6	32170465	32170465	Intron	DEL	DAOY	central_nervous_system	DAOY_CENTRAL_NERVOUS_SYSTEM
NOTCH4	6	32170465	32170465	Intron	DEL	NCIH508	large_intestine	NCIH508_LARGE_INTESTINE
NOTCH4	6	32170465	32170465	Intron	DEL	HUPT3	pancreas	HUPT3_PANCREAS
NOTCH4	6	32170465	32170465	Intron	DEL	ABC1	lung	ABC1_LUNG
NOTCH4	6	32170465	32170465	Intron	DEL	L428	haematopoietic_and_lymphoid_tissue	L428_HAEMATOPOIETIC_AND_LYMPHOID_TISSUE
NOTCH4	6	32171437	32171437	Intron	SNP	BT474	breast	BT474_BREAST
NOTCH4	6	32171593	32171593	Missense_Mutation	SNP	ASPC1	pancreas	ASPC1_PANCREAS	c.3185A>G	c.(3184-3186)GAG>GGG	p.E1062G
NOTCH4	6	32172049	32172049	Missense_Mutation	SNP	CHL1	skin	CHL1_SKIN	c.2983C>T	c.(2983-2985)CCT>TCT	p.P995S
NOTCH4	6	32172078	32172078	Missense_Mutation	SNP	BEN	lung	BEN_LUNG	c.2954C>T	c.(2953-2955)CCC>CTC	p.P985L
NOTCH4	6	32180615	32180615	Missense_Mutation	SNP	LS411N	large_intestine	LS411N_LARGE_INTESTINE	c.2512G>A	c.(2512-2514)GGA>AGA	p.G838R
NOTCH4	6	32180626	32180626	Missense_Mutation	SNP	HEC108	endometrium	HEC108_ENDOMETRIUM	c.2501C>T	c.(2500-2502)ACT>ATT	p.T834I
NOTCH4	6	32180629	32180629	Missense_Mutation	SNP	HCC1171	lung	HCC1171_LUNG	c.2498C>T	c.(2497-2499)CCC>CTC	p.P833L
NOTCH4	6	32180636	32180636	Missense_Mutation	SNP	SNU175	large_intestine	SNU175_LARGE_INTESTINE	c.2491C>A	c.(2491-2493)CTC>ATC	p.L831I
NOTCH4	6	32180963	32180963	Frame_Shift_Del	DEL	RERFLCAI	lung	RERFLCAI_LUNG	c.2387_2387delG	c.(2386-2388)GGCfs	p.G796fs
NOTCH4	6	32181475	32181475	Nonsense_Mutation	SNP	SNU81	large_intestine	SNU81_LARGE_INTESTINE	c.2310C>A	c.(2308-2310)TAC>TAA	p.Y770*
NOTCH4	6	32181479	32181479	Missense_Mutation	SNP	AN3CA	endometrium	AN3CA_ENDOMETRIUM	c.2306A>G	c.(2305-2307)GAC>GGC	p.D769G
NOTCH4	6	32181557	32181557	Missense_Mutation	SNP	HT115	large_intestine	HT115_LARGE_INTESTINE	c.2228C>T	c.(2227-2229)TCC>TTC	p.S743F
NOTCH4	6	32181564	32181565	Missense_Mutation	DNP	DBTRG05MG	central_nervous_system	DBTRG05MG_CENTRAL_NERVOUS_SYSTEM	c.2220_2221TG>AT	c.(2218-2223)AATGGC>AAATGC	p.740_741NG>KC
NOTCH4	6	32181587	32181587	Missense_Mutation	SNP	RT4	urinary_tract	RT4_URINARY_TRACT	c.2198G>C	c.(2197-2199)TGT>TCT	p.C733S
NOTCH4	6	32184498	32184498	Intron	SNP	U937	haematopoietic_and_lymphoid_tissue	U937_HAEMATOPOIETIC_AND_LYMPHOID_TISSUE
NOTCH4	6	32184707	32184707	Intron	SNP	ESS1	endometrium	ESS1_ENDOMETRIUM
NOTCH4	6	32184764	32184764	Missense_Mutation	SNP	NCIH2087	lung	NCIH2087_LUNG	c.1819C>A	c.(1819-1821)CTT>ATT	p.L607I	-1.74935
NOTCH4	6	32184804	32184804	Nonsense_Mutation	SNP	HEC251	endometrium	HEC251_ENDOMETRIUM	c.1779C>A	c.(1777-1779)TGC>TGA	p.C593*
NOTCH4	6	32184937	32184937	Missense_Mutation	SNP	JHUEM7	endometrium	JHUEM7_ENDOMETRIUM	c.1731T>G	c.(1729-1731)TGT>TGG	p.C577W	-8.25335
NOTCH4	6	32185035	32185035	Missense_Mutation	SNP	BV173	haematopoietic_and_lymphoid_tissue	BV173_HAEMATOPOIETIC_AND_LYMPHOID_TISSUE	c.1633G>A	c.(1633-1635)GGC>AGC	p.G545S	-2.59346
NOTCH4	6	32185819	32185819	Missense_Mutation	SNP	SNU1040	large_intestine	SNU1040_LARGE_INTESTINE	c.1577C>T	c.(1576-1578)GCG>GTG	p.A526V	-2.27167
NOTCH4	6	32185859	32185859	Missense_Mutation	SNP	HCC1359	lung	HCC1359_LUNG	c.1537G>C	c.(1537-1539)GAG>CAG	p.E513Q	-2.43655
NOTCH4	6	32187906	32187906	Missense_Mutation	SNP	MOLM13	haematopoietic_and_lymphoid_tissue	MOLM13_HAEMATOPOIETIC_AND_LYMPHOID_TISSUE	c.1315G>C	c.(1315-1317)GCC>CCC	p.A439P	-2.97175
NOTCH4	6	32187943	32187944	Missense_Mutation	DNP	SHP77	lung	SHP77_LUNG	c.1277_1278GG>CT	c.(1276-1278)GGG>GCT	p.G426A	-8.75099
NOTCH4	6	32188056	32188056	Missense_Mutation	SNP	NCIH2286	lung	NCIH2286_LUNG	c.1165C>A	c.(1165-1167)CTG>ATG	p.L389M	-2.38585
NOTCH4	6	32188279	32188279	Missense_Mutation	SNP	HEC251	endometrium	HEC251_ENDOMETRIUM	c.1062G>T	c.(1060-1062)GAG>GAT	p.E354D	-1.81154
NOTCH4	6	32188286	32188286	Missense_Mutation	SNP	SKUT1	soft_tissue	SKUT1_SOFT_TISSUE	c.1055G>A	c.(1054-1056)TGT>TAT	p.C352Y	-3.69409
NOTCH4	6	32188337	32188337	Missense_Mutation	SNP	ESS1	endometrium	ESS1_ENDOMETRIUM	c.1004C>A	c.(1003-1005)TCT>TAT	p.S335Y	-3.40968
NOTCH4	6	32188607	32188607	Missense_Mutation	SNP	SNU1040	large_intestine	SNU1040_LARGE_INTESTINE	c.848A>G	c.(847-849)CAC>CGC	p.H283R	-2.46944
NOTCH4	6	32188791	32188791	Missense_Mutation	SNP	HCC1569	breast	HCC1569_BREAST	c.763A>G	c.(763-765)AAA>GAA	p.K255E	-2.15701
NOTCH4	6	32188794	32188794	Missense_Mutation	SNP	PECAPJ41CLONED2	upper_aerodigestive_tract	PECAPJ41CLONED2_UPPER_AERODIGESTIVE_TRACT	c.760G>C	c.(760-762)GAG>CAG	p.E254Q	-2.43655
NOTCH4	6	32190299	32190299	Missense_Mutation	SNP	SNU738	central_nervous_system	SNU738_CENTRAL_NERVOUS_SYSTEM	c.440C>A	c.(439-441)CCT>CAT	p.P147H	-3.93186
NOTCH4	6	32190321	32190321	Missense_Mutation	SNP	HEC6	endometrium	HEC6_ENDOMETRIUM	c.418C>T	c.(418-420)CGC>TGC	p.R140C	-4.11269
NOTCH4	6	32190428	32190428	Missense_Mutation	SNP	SNU475	liver	SNU475_LIVER	c.311C>T	c.(310-312)ACT>ATT	p.T104I	-2.44837
NOTCH4	6	32191689	32191691	In_Frame_Del	DEL	PATU8902	pancreas	PATU8902_PANCREAS	c.15_17delACT	c.(13-18)TCACTG>TCG	p.L16del
NOTCH4	6	32191736	32191736	5'UTR	SNP	EN	endometrium	EN_ENDOMETRIUM
DLL1	6	170591749	170591749	3'UTR	SNP	IMR32	autonomic_ganglia	IMR32_AUTONOMIC_GANGLIA
DLL1	6	170591749	170591749	3'UTR	SNP	HEYA8	ovary	HEYA8_OVARY
DLL1	6	170591749	170591749	3'UTR	SNP	MDAMB134VI	breast	MDAMB134VI_BREAST
DLL1	6	170591749	170591749	3'UTR	SNP	HS729	soft_tissue	HS729_SOFT_TISSUE
DLL1	6	170591753	170591753	3'UTR	SNP	NCIH1573	lung	NCIH1573_LUNG
DLL1	6	170591755	170591755	3'UTR	SNP	A3KAW	haematopoietic_and_lymphoid_tissue	A3KAW_HAEMATOPOIETIC_AND_LYMPHOID_TISSUE
DLL1	6	170591811	170591811	3'UTR	SNP	KP4	pancreas	KP4_PANCREAS
DLL1	6	170591821	170591821	3'UTR	SNP	KOPN8	haematopoietic_and_lymphoid_tissue	KOPN8_HAEMATOPOIETIC_AND_LYMPHOID_TISSUE
DLL1	6	170591831	170591831	3'UTR	SNP	KE37	haematopoietic_and_lymphoid_tissue	KE37_HAEMATOPOIETIC_AND_LYMPHOID_TISSUE
DLL1	6	170591842	170591842	3'UTR	SNP	HS852T	skin	HS852T_SKIN
DLL1	6	170592084	170592084	Missense_Mutation	SNP	HUH28	biliary_tract	HUH28_BILIARY_TRACT	c.2158G>A	c.(2158-2160)GCA>ACA	p.A720T
DLL1	6	170592108	170592108	Missense_Mutation	SNP	HEC108	endometrium	HEC108_ENDOMETRIUM	c.2134G>A	c.(2134-2136)GAG>AAG	p.E712K	1.01676
DLL1	6	170592161	170592161	Missense_Mutation	SNP	DU145	prostate	DU145_PROSTATE	c.2081C>T	c.(2080-2082)TCG>TTG	p.S694L	-0.8677
DLL1	6	170592326	170592326	Missense_Mutation	SNP	IGROV1	ovary	IGROV1_OVARY	c.2041C>A	c.(2041-2043)CTC>ATC	p.L681I	-0.86066
DLL1	6	170592370	170592370	Missense_Mutation	SNP	JHUEM2	endometrium	JHUEM2_ENDOMETRIUM	c.1997A>G	c.(1996-1998)CAG>CGG	p.Q666R	-0.47182
DLL1	6	170592454	170592454	Missense_Mutation	SNP	RS411	haematopoietic_and_lymphoid_tissue	RS411_HAEMATOPOIETIC_AND_LYMPHOID_TISSUE	c.1913C>T	c.(1912-1914)GCG>GTG	p.A638V	0.16936
DLL1	6	170592475	170592475	Missense_Mutation	SNP	SNU175	large_intestine	SNU175_LARGE_INTESTINE	c.1892G>A	c.(1891-1893)GGC>GAC	p.G631D	0.22617
DLL1	6	170592478	170592478	Frame_Shift_Del	DEL	OVTOKO	ovary	OVTOKO_OVARY	c.1889_1889delA	c.(1888-1890)AATfs	p.N630fs
DLL1	6	170592563	170592565	In_Frame_Del	DEL	NCIH889	lung	NCIH889_LUNG	c.1802_1804delACA	c.(1801-1806)GACATC>GTC	p.601_602DI>V
DLL1	6	170592677	170592677	Missense_Mutation	SNP	CCK81	large_intestine	CCK81_LARGE_INTESTINE	c.1690G>A	c.(1690-1692)GCT>ACT	p.A564T	-1.52109
DLL1	6	170592826	170592826	Missense_Mutation	SNP	GP2D	large_intestine	GP2D_LARGE_INTESTINE	c.1541C>A	c.(1540-1542)CCC>CAC	p.P514H	-1.77323
DLL1	6	170592993	170592993	Nonsense_Mutation	SNP	U266B1	haematopoietic_and_lymphoid_tissue	U266B1_HAEMATOPOIETIC_AND_LYMPHOID_TISSUE	c.1374C>A	c.(1372-1374)TGC>TGA	p.C458*
DLL1	6	170593078	170593078	Missense_Mutation	SNP	KS1	central_nervous_system	KS1_CENTRAL_NERVOUS_SYSTEM	c.1289G>A	c.(1288-1290)CGC>CAC	p.R430H	-2.96886
DLL1	6	170594019	170594019	Missense_Mutation	SNP	MFE319	endometrium	MFE319_ENDOMETRIUM	c.1237C>T	c.(1237-1239)CCC>TCC	p.P413S	-3.98991
DLL1	6	170594103	170594103	Missense_Mutation	SNP	ECC12	stomach	ECC12_STOMACH	c.1153C>A	c.(1153-1155)CCC>ACC	p.P385T	-1.94902
DLL1	6	170594118	170594118	Missense_Mutation	SNP	CW2	large_intestine	CW2_LARGE_INTESTINE	c.1138C>T	c.(1138-1140)CGG>TGG	p.R380W	-3.90931
DLL1	6	170594208	170594208	Missense_Mutation	SNP	MFE319	endometrium	MFE319_ENDOMETRIUM	c.1048T>C	c.(1048-1050)TAC>CAC	p.Y350H	-3.96442
DLL1	6	170594360	170594360	Missense_Mutation	SNP	HEC251	endometrium	HEC251_ENDOMETRIUM	c.1014G>T	c.(1012-1014)AAG>AAT	p.K338N	-3.14541
DLL1	6	170595339	170595339	Missense_Mutation	SNP	NCIH2228	lung	NCIH2228_LUNG	c.718C>A	c.(718-720)CCA>ACA	p.P240T	-3.87611
DLL1	6	170597247	170597247	Intron	SNP	RPMI8226	haematopoietic_and_lymphoid_tissue	RPMI8226_HAEMATOPOIETIC_AND_LYMPHOID_TISSUE
DLL1	6	170597247	170597247	Intron	SNP	COLO775	haematopoietic_and_lymphoid_tissue	COLO775_HAEMATOPOIETIC_AND_LYMPHOID_TISSUE
DLL1	6	170597264	170597264	Intron	SNP	LXF289	lung	LXF289_LUNG
DLL1	6	170597294	170597294	Intron	SNP	GP2D	large_intestine	GP2D_LARGE_INTESTINE
DLL1	6	170597327	170597327	Missense_Mutation	SNP	T98G	central_nervous_system	T98G_CENTRAL_NERVOUS_SYSTEM	c.670C>T	c.(670-672)CCG>TCG	p.P224S	-3.21626
DLL1	6	170597399	170597399	Missense_Mutation	SNP	HEC108	endometrium	HEC108_ENDOMETRIUM	c.598G>A	c.(598-600)GGC>AGC	p.G200S	-4.51037
DLL1	6	170597414	170597414	Frame_Shift_Del	DEL	GP2D	large_intestine	GP2D_LARGE_INTESTINE	c.583_583delC	c.(583-585)CGGfs	p.R195fs
DLL1	6	170597444	170597444	Missense_Mutation	SNP	OVCAR8	ovary	OVCAR8_OVARY	c.553G>A	c.(553-555)GGA>AGA	p.G185R	-8.60982
DLL1	6	170597540	170597540	Missense_Mutation	SNP	NCIH1435	lung	NCIH1435_LUNG	c.457C>A	c.(457-459)CTG>ATG	p.L153M	-0.30404
DLL1	6	170597560	170597560	Missense_Mutation	SNP	TYKNU	ovary	TYKNU_OVARY	c.437G>A	c.(436-438)CGC>CAC	p.R146H
DLL1	6	170597591	170597591	Intron	SNP	SKOV3	ovary	SKOV3_OVARY
DLL1	6	170597596	170597596	Intron	SNP	IGROV1	ovary	IGROV1_OVARY
DLL1	6	170597627	170597627	Intron	SNP	EN	endometrium	EN_ENDOMETRIUM
DLL1	6	170597629	170597629	Intron	SNP	AM38	central_nervous_system	AM38_CENTRAL_NERVOUS_SYSTEM
DLL1	6	170597650	170597650	Intron	SNP	KM12	large_intestine	KM12_LARGE_INTESTINE
DLL1	6	170597706	170597706	Intron	SNP	MDST8	large_intestine	MDST8_LARGE_INTESTINE
DLL1	6	170597711	170597711	Intron	SNP	SNUC2A	large_intestine	SNUC2A_LARGE_INTESTINE
DLL1	6	170597791	170597791	Intron	DEL	U266B1	haematopoietic_and_lymphoid_tissue	U266B1_HAEMATOPOIETIC_AND_LYMPHOID_TISSUE
DLL1	6	170597877	170597877	Missense_Mutation	SNP	CW2	large_intestine	CW2_LARGE_INTESTINE	c.352G>A	c.(352-354)GGC>AGC	p.G118S
DLL1	6	170597918	170597918	Intron	SNP	RI1	haematopoietic_and_lymphoid_tissue	RI1_HAEMATOPOIETIC_AND_LYMPHOID_TISSUE
DLL1	6	170597944	170597944	Intron	SNP	HEC6	endometrium	HEC6_ENDOMETRIUM
DLL4	15	41221694	41221694	5'UTR	SNP	TUHR10TKB	kidney	TUHR10TKB_KIDNEY
DLL4	15	41222249	41222249	Missense_Mutation	SNP	NCIH1876	lung	NCIH1876_LUNG	c.271G>C	c.(271-273)GTC>CTC	p.V91L	-2.23948
DLL4	15	41222261	41222261	Missense_Mutation	SNP	L540	haematopoietic_and_lymphoid_tissue	L540_HAEMATOPOIETIC_AND_LYMPHOID_TISSUE	c.283A>T	c.(283-285)AGT>TGT	p.S95C	-0.39119
DLL4	15	41223851	41223851	Missense_Mutation	SNP	RKO	large_intestine	RKO_LARGE_INTESTINE	c.545A>G	c.(544-546)GAC>GGC	p.D182G	-2.41588
DLL4	15	41223901	41223901	Missense_Mutation	SNP	HCT15	large_intestine	HCT15_LARGE_INTESTINE	c.595G>A	c.(595-597)GTG>ATG	p.V199M	-1.92315
DLL4	15	41223901	41223901	Missense_Mutation	SNP	HRT18	large_intestine	HRT18_LARGE_INTESTINE	c.595G>A	c.(595-597)GTG>ATG	p.V199M	-1.92315
DLL4	15	41223964	41223964	Missense_Mutation	SNP	OAW28	ovary	OAW28_OVARY	c.658C>T	c.(658-660)CCT>TCT	p.P220S	-3.21626
DLL4	15	41224381	41224381	Missense_Mutation	SNP	MELJUSO	skin	MELJUSO_SKIN	c.671C>T	c.(670-672)TCG>TTG	p.S224L	-1.89684
DLL4	15	41224420	41224420	Missense_Mutation	SNP	KIJK	haematopoietic_and_lymphoid_tissue	KIJK_HAEMATOPOIETIC_AND_LYMPHOID_TISSUE	c.710C>A	c.(709-711)GCA>GAA	p.A237E	-2.06401
DLL4	15	41224519	41224519	Missense_Mutation	SNP	HEC108	endometrium	HEC108_ENDOMETRIUM	c.724C>T	c.(724-726)CGC>TGC	p.R242C	-5.42751
DLL4	15	41224557	41224557	Frame_Shift_Del	DEL	CL34	large_intestine	CL34_LARGE_INTESTINE	c.762_762delC	c.(760-762)ATCfs	p.I254fs
DLL4	15	41227181	41227181	Missense_Mutation	SNP	M07E	haematopoietic_and_lymphoid_tissue	M07E_HAEMATOPOIETIC_AND_LYMPHOID_TISSUE	c.1106C>A	c.(1105-1107)TCC>TAC	p.S369Y	-2.79128
DLL4	15	41228455	41228455	Missense_Mutation	SNP	NCIH727	lung	NCIH727_LUNG	c.1270C>A	c.(1270-1272)CGC>AGC	p.R424S	-1.95403
DLL4	15	41228522	41228522	Missense_Mutation	SNP	TOV21G	ovary	TOV21G_OVARY	c.1337G>A	c.(1336-1338)CGT>CAT	p.R446H	-2.33777
DLL4	15	41228662	41228662	Missense_Mutation	SNP	CW2	large_intestine	CW2_LARGE_INTESTINE	c.1477G>A	c.(1477-1479)GCC>ACC	p.A493T	-2.75505
DLL4	15	41228677	41228677	Missense_Mutation	SNP	SNU1	stomach	SNU1_STOMACH	c.1492G>A	c.(1492-1494)GAC>AAC	p.D498N	-0.91645
DLL4	15	41228703	41228703	Nonsense_Mutation	SNP	ISHIKAWAHERAKLIO02ER	endometrium	ISHIKAWAHERAKLIO02ER_ENDOMETRIUM	c.1518C>A	c.(1516-1518)TGC>TGA	p.C506*	-3.43645
DLL4	15	41228731	41228731	Missense_Mutation	SNP	FU97	stomach	FU97_STOMACH	c.1546C>T	c.(1546-1548)CGC>TGC	p.R516C	-3.43645
DLL4	15	41228857	41228857	Nonsense_Mutation	SNP	JHH4	liver	JHH4_LIVER	c.1672C>T	c.(1672-1674)CGA>TGA	p.R558*
DLL4	15	41228857	41228857	Nonsense_Mutation	SNP	ONS76	central_nervous_system	ONS76_CENTRAL_NERVOUS_SYSTEM	c.1672C>T	c.(1672-1674)CGA>TGA	p.R558*
DLL4	15	41228882	41228882	Missense_Mutation	SNP	LNCAPCLONEFGC	prostate	LNCAPCLONEFGC_PROSTATE	c.1697A>G	c.(1696-1698)GAA>GGA	p.E566G	-1.13308
DLL4	15	41228992	41228992	Missense_Mutation	SNP	PF382	haematopoietic_and_lymphoid_tissue	PF382_HAEMATOPOIETIC_AND_LYMPHOID_TISSUE	c.1807T>A	c.(1807-1809)TCC>ACC	p.S603T	-1.18233
DLL4	15	41229058	41229058	Missense_Mutation	SNP	SCC15	upper_aerodigestive_tract	SCC15_UPPER_AERODIGESTIVE_TRACT	c.1873G>A	c.(1873-1875)GGG>AGG	p.G625R	-1.14791
DLL4	15	41229633	41229633	Missense_Mutation	SNP	TE125T	soft_tissue	TE125T_SOFT_TISSUE	c.1961G>A	c.(1960-1962)CGG>CAG	p.R654Q
DLL4	15	41230239	41230239	3'UTR	SNP	SNU1	stomach	SNU1_STOMACH
DLL4	15	41230332	41230332	3'UTR	SNP	CMLT1	haematopoietic_and_lymphoid_tissue	CMLT1_HAEMATOPOIETIC_AND_LYMPHOID_TISSUE
DLL4	15	41230392	41230392	3'UTR	SNP	SNUC5	large_intestine	SNUC5_LARGE_INTESTINE
JAG1	20	10619967	10619967	3'UTR	SNP	HSC4	upper_aerodigestive_tract	HSC4_UPPER_AERODIGESTIVE_TRACT
JAG1	20	10620073	10620073	3'UTR	SNP	SKES1	bone	SKES1_BONE
JAG1	20	10620074	10620074	3'UTR	SNP	KMBC2	urinary_tract	KMBC2_URINARY_TRACT
JAG1	20	10620140	10620140	3'UTR	SNP	CHP212	autonomic_ganglia	CHP212_AUTONOMIC_GANGLIA
JAG1	20	10620187	10620187	Nonsense_Mutation	SNP	HRT18	large_intestine	HRT18_LARGE_INTESTINE	c.3616G>T	c.(3616-3618)GAA>TAA	p.E1206*
JAG1	20	10620204	10620207	Frame_Shift_Del	DEL	SNU324	pancreas	SNU324_PANCREAS	c.3596_3599delAACA	c.(3595-3600)AAACAGfs	p.K1199fs
JAG1	20	10620234	10620234	Missense_Mutation	SNP	RCHACV	haematopoietic_and_lymphoid_tissue	RCHACV_HAEMATOPOIETIC_AND_LYMPHOID_TISSUE	c.3569C>T	c.(3568-3570)CCG>CTG	p.P1190L
JAG1	20	10620265	10620265	Missense_Mutation	SNP	LS180	large_intestine	LS180_LARGE_INTESTINE	c.3538G>A	c.(3538-3540)GAC>AAC	p.D1180N
JAG1	20	10620273	10620273	Missense_Mutation	SNP	MOLP8	haematopoietic_and_lymphoid_tissue	MOLP8_HAEMATOPOIETIC_AND_LYMPHOID_TISSUE	c.3530C>T	c.(3529-3531)ACG>ATG	p.T1177M
JAG1	20	10620308	10620308	Missense_Mutation	SNP	BEN	lung	BEN_LUNG	c.3495G>T	c.(3493-3495)CAG>CAT	p.Q1165H
JAG1	20	10620424	10620424	Missense_Mutation	SNP	PF382	haematopoietic_and_lymphoid_tissue	PF382_HAEMATOPOIETIC_AND_LYMPHOID_TISSUE	c.3379G>A	c.(3379-3381)GAG>AAG	p.E1127K
JAG1	20	10620432	10620432	Missense_Mutation	SNP	SEM	haematopoietic_and_lymphoid_tissue	SEM_HAEMATOPOIETIC_AND_LYMPHOID_TISSUE	c.3371A>G	c.(3370-3372)AAC>AGC	p.N1124S
JAG1	20	10620457	10620457	Missense_Mutation	SNP	LOVO	large_intestine	LOVO_LARGE_INTESTINE	c.3346C>T	c.(3346-3348)CGG>TGG	p.R1116W
JAG1	20	10620460	10620460	Missense_Mutation	SNP	TOLEDO	haematopoietic_and_lymphoid_tissue	TOLEDO_HAEMATOPOIETIC_AND_LYMPHOID_TISSUE	c.3343G>A	c.(3343-3345)GTG>ATG	p.V1115M
JAG1	20	10620541	10620541	Missense_Mutation	SNP	SNU1040	large_intestine	SNU1040_LARGE_INTESTINE	c.3262G>A	c.(3262-3264)GCC>ACC	p.A1088T
JAG1	20	10621451	10621451	Missense_Mutation	SNP	MOGGCCM	central_nervous_system	MOGGCCM_CENTRAL_NERVOUS_SYSTEM	c.3179G>A	c.(3178-3180)CGG>CAG	p.R1060Q
JAG1	20	10621476	10621476	Missense_Mutation	SNP	HEC1B	endometrium	HEC1B_ENDOMETRIUM	c.3154G>A	c.(3154-3156)GTT>ATT	p.V1052I
JAG1	20	10621521	10621521	Missense_Mutation	SNP	5637	urinary_tract	5637_URINARY_TRACT	c.3109G>T	c.(3109-3111)GAT>TAT	p.D1037Y
JAG1	20	10621565	10621565	Missense_Mutation	SNP	SNU1040	large_intestine	SNU1040_LARGE_INTESTINE	c.3065G>A	c.(3064-3066)CGG>CAG	p.R1022Q
JAG1	20	10621763	10621763	Missense_Mutation	SNP	HEC108	endometrium	HEC108_ENDOMETRIUM	c.3046A>G	c.(3046-3048)ATT>GTT	p.I1016V
JAG1	20	10621771	10621771	Missense_Mutation	SNP	NCCSTCK140	stomach	NCCSTCK140_STOMACH	c.3038A>T	c.(3037-3039)CAT>CTT	p.H1013L
JAG1	20	10621771	10621771	Missense_Mutation	SNP	SNU878	liver	SNU878_LIVER	c.3038A>T	c.(3037-3039)CAT>CTT	p.H1013L
JAG1	20	10621771	10621771	Missense_Mutation	SNP	SNU349	kidney	SNU349_KIDNEY	c.3038A>T	c.(3037-3039)CAT>CTT	p.H1013L
JAG1	20	10621798	10621798	Missense_Mutation	SNP	HEC108	endometrium	HEC108_ENDOMETRIUM	c.3011C>A	c.(3010-3012)CCT>CAT	p.P1004H
JAG1	20	10621834	10621834	Missense_Mutation	SNP	GP2D	large_intestine	GP2D_LARGE_INTESTINE	c.2975T>C	c.(2974-2976)GTT>GCT	p.V992A
JAG1	20	10622167	10622167	Missense_Mutation	SNP	JHUEM2	endometrium	JHUEM2_ENDOMETRIUM	c.2857T>C	c.(2857-2859)TAT>CAT	p.Y953H
JAG1	20	10623210	10623210	Missense_Mutation	SNP	NCIH1581	lung	NCIH1581_LUNG	c.2498C>T	c.(2497-2499)GCG>GTG	p.A833V	-3.22975
JAG1	20	10625829	10625829	Missense_Mutation	SNP	HEC151	endometrium	HEC151_ENDOMETRIUM	c.2189T>C	c.(2188-2190)ATG>ACG	p.M730T	-1.04176
JAG1	20	10625856	10625856	Missense_Mutation	SNP	BICR56	upper_aerodigestive_tract	BICR56_UPPER_AERODIGESTIVE_TRACT	c.2162A>G	c.(2161-2163)TAT>TGT	p.Y721C	-4.45981
JAG1	20	10625893	10625893	Missense_Mutation	SNP	GP2D	large_intestine	GP2D_LARGE_INTESTINE	c.2125T>C	c.(2125-2127)TGT>CGT	p.C709R
JAG1	20	10626034	10626034	Missense_Mutation	SNP	SNU81	large_intestine	SNU81_LARGE_INTESTINE	c.2083A>C	c.(2083-2085)AAT>CAT	p.N695H	-3.52562
JAG1	20	10626069	10626069	Missense_Mutation	SNP	IM95	stomach	IM95_STOMACH	c.2048G>A	c.(2047-2049)CGC>CAC	p.R683H	-2.35599
JAG1	20	10626069	10626069	Missense_Mutation	SNP	639V	urinary_tract	639V_URINARY_TRACT	c.2048G>A	c.(2047-2049)CGC>CAC	p.R683H	-2.35599
JAG1	20	10627730	10627730	Missense_Mutation	SNP	HEC1B	endometrium	HEC1B_ENDOMETRIUM	c.1742C>A	c.(1741-1743)GCC>GAC	p.A581D	-1.79721
JAG1	20	10627737	10627737	Missense_Mutation	SNP	COLO668	lung	COLO668_LUNG	c.1735A>T	c.(1735-1737)ACA>TCA	p.T579S	-2.26007
JAG1	20	10628613	10628613	Missense_Mutation	SNP	LS411N	large_intestine	LS411N_LARGE_INTESTINE	c.1715G>A	c.(1714-1716)TGT>TAT	p.C572Y	-5.37527
JAG1	20	10628620	10628620	Missense_Mutation	SNP	RKO	large_intestine	RKO_LARGE_INTESTINE	c.1708A>G	c.(1708-1710)ACC>GCC	p.T570A	-2.06822
JAG1	20	10628709	10628709	Missense_Mutation	SNP	SNUC5	large_intestine	SNUC5_LARGE_INTESTINE	c.1619G>A	c.(1618-1620)TGC>TAC	p.C540Y	-5.09064
JAG1	20	10629255	10629255	Missense_Mutation	SNP	HUG1N	stomach	HUG1N_STOMACH	c.1511A>G	c.(1510-1512)AAT>AGT	p.N504S	-1.18918
JAG1	20	10629262	10629262	Missense_Mutation	SNP	LS411N	large_intestine	LS411N_LARGE_INTESTINE	c.1504T>C	c.(1504-1506)TGT>CGT	p.C502R	-9.59739
JAG1	20	10630169	10630169	Splice_Site_SNP	SNP	MFE319	endometrium	MFE319_ENDOMETRIUM	c.1348_splice	c.e10+1	p.N450_splice
JAG1	20	10630942	10630942	Missense_Mutation	SNP	NCIH460	lung	NCIH460_LUNG	c.1187T>A	c.(1186-1188)TTT>TAT	p.F396Y	-2.57547
JAG1	20	10630969	10630969	Frame_Shift_Del	DEL	RKO	large_intestine	RKO_LARGE_INTESTINE	c.1160_1160delG	c.(1159-1161)GGCfs	p.G387fs
JAG1	20	10632855	10632856	Frame_Shift_Ins	INS	2313287	stomach	2313287_STOMACH	c.929_930insG	c.(928-930)GGAfs	p.G310fs
JAG1	20	10633162	10633162	Nonsense_Mutation	SNP	22RV1	prostate	22RV1_PROSTATE	c.840G>A	c.(838-840)TGG>TGA	p.W280*
JAG1	20	10639128	10639128	Missense_Mutation	SNP	HEC251	endometrium	HEC251_ENDOMETRIUM	c.682G>A	c.(682-684)GAA>AAA	p.E228K	-2.65453
JAG1	20	10639259	10639259	Missense_Mutation	SNP	HEC59	endometrium	HEC59_ENDOMETRIUM	c.551G>T	c.(550-552)CGC>CTC	p.R184L	-4.60247
JAG1	20	10639323	10639323	Missense_Mutation	SNP	JHUEM1	endometrium	JHUEM1_ENDOMETRIUM	c.487C>A	c.(487-489)CCC>ACC	p.P163T
JAG1	20	10644616	10644616	Missense_Mutation	SNP	NCIH727	lung	NCIH727_LUNG	c.434C>A	c.(433-435)ACC>AAC	p.T145N
JAG1	20	10653380	10653380	Missense_Mutation	SNP	HEC108	endometrium	HEC108_ENDOMETRIUM	c.356G>A	c.(355-357)CGC>CAC	p.R119H
JAG1	20	10653526	10653526	Missense_Mutation	SNP	NCIH2227	lung	NCIH2227_LUNG	c.210G>T	c.(208-210)GAG>GAT	p.E70D
JAG1	20	10653620	10653620	Missense_Mutation	SNP	OC316	ovary	OC316_OVARY	c.116T>C	c.(115-117)ATC>ACC	p.I39T
JAG2	14	105609430	105609430	Missense_Mutation	SNP	SNU1040	large_intestine	SNU1040_LARGE_INTESTINE	c.3319C>T	c.(3319-3321)CGC>TGC	p.R1107C
JAG2	14	105609827	105609827	Missense_Mutation	SNP	HS695T	skin	HS695T_SKIN	c.3233C>T	c.(3232-3234)TCT>TTT	p.S1078F
JAG2	14	105609941	105609941	Missense_Mutation	SNP	KCL22	haematopoietic_and_lymphoid_tissue	KCL22_HAEMATOPOIETIC_AND_LYMPHOID_TISSUE	c.3119G>A	c.(3118-3120)AGC>AAC	p.S1040N
JAG2	14	105609976	105609976	Splice_Site_SNP	SNP	MEWO	skin	MEWO_SKIN	c.3085_splice	c.e25-1	p.S1029_splice
JAG2	14	105614181	105614181	Missense_Mutation	SNP	NCIH1339	lung	NCIH1339_LUNG	c.2293A>C	c.(2293-2295)ACC>CCC	p.T765P	-4.34742
JAG2	14	105614481	105614481	Frame_Shift_Del	DEL	HEC151	endometrium	HEC151_ENDOMETRIUM	c.2220_2220delC	c.(2218-2220)CCCfs	p.P740fs
JAG2	14	105614686	105614686	Missense_Mutation	SNP	HEC1B	endometrium	HEC1B_ENDOMETRIUM	c.2111G>T	c.(2110-2112)TGG>TTG	p.W704L	-4.31754
JAG2	14	105614696	105614696	Missense_Mutation	SNP	PANC0213	pancreas	PANC0213_PANCREAS	c.2101G>C	c.(2101-2103)GAC>CAC	p.D701H	-1.89463
JAG2	14	105614701	105614701	Missense_Mutation	SNP	PF382	haematopoietic_and_lymphoid_tissue	PF382_HAEMATOPOIETIC_AND_LYMPHOID_TISSUE	c.2096C>T	c.(2095-2097)GCG>GTG	p.A699V	-1.2902
JAG2	14	105614740	105614740	Missense_Mutation	SNP	KARPAS299	haematopoietic_and_lymphoid_tissue	KARPAS299_HAEMATOPOIETIC_AND_LYMPHOID_TISSUE	c.2057G>A	c.(2056-2058)CGC>CAC	p.R686H	-2.57225
JAG2	14	105614769	105614769	Missense_Mutation	SNP	NCIH226	lung	NCIH226_LUNG	c.2028C>G	c.(2026-2028)AAC>AAG	p.N676K	-2.79024
JAG2	14	105615367	105615367	Missense_Mutation	SNP	RL952	endometrium	RL952_ENDOMETRIUM	c.1813G>A	c.(1813-1815)GTG>ATG	p.V605M	-3.27922
JAG2	14	105615389	105615389	Missense_Mutation	SNP	JVM3	haematopoietic_and_lymphoid_tissue	JVM3_HAEMATOPOIETIC_AND_LYMPHOID_TISSUE	c.1791G>A	c.(1789-1791)ATG>ATA	p.M597I	-0.19605
JAG2	14	105615507	105615507	Missense_Mutation	SNP	HEC1A	endometrium	HEC1A_ENDOMETRIUM	c.1753G>T	c.(1753-1755)GTG>TTG	p.V585L	-2.6333
JAG2	14	105615515	105615515	Missense_Mutation	SNP	GI1	central_nervous_system	GI1_CENTRAL_NERVOUS_SYSTEM	c.1745C>T	c.(1744-1746)GCC>GTC	p.A582V	-2.18107
JAG2	14	105615620	105615620	Missense_Mutation	SNP	NB1	autonomic_ganglia	NB1_AUTONOMIC_GANGLIA	c.1640A>G	c.(1639-1641)AAC>AGC	p.N547S	-3.41666
JAG2	14	105617671	105617671	Missense_Mutation	SNP	GP2D	large_intestine	GP2D_LARGE_INTESTINE	c.1216G>T	c.(1216-1218)GGC>TGC	p.G406C	-3.96133
JAG2	14	105618301	105618301	Missense_Mutation	SNP	FUOV1	ovary	FUOV1_OVARY	c.1013G>A	c.(1012-1014)GGC>GAC	p.G338D	-4.98933
JAG2	14	105618386	105618386	Missense_Mutation	SNP	DV90	lung	DV90_LUNG	c.928T>C	c.(928-930)TAC>CAC	p.Y310H	-3.63519
JAG2	14	105618520	105618520	Missense_Mutation	SNP	UACC893	breast	UACC893_BREAST	c.897G>C	c.(895-897)TGG>TGC	p.W299C	-6.03441
JAG2	14	105618567	105618567	Missense_Mutation	SNP	DU145	prostate	DU145_PROSTATE	c.850C>T	c.(850-852)CAT>TAT	p.H284Y	-4.38646
JAG2	14	105618618	105618618	Missense_Mutation	SNP	ONS76	central_nervous_system	ONS76_CENTRAL_NERVOUS_SYSTEM	c.799G>A	c.(799-801)GGC>AGC	p.G267S	-4.48052
JAG2	14	105622150	105622150	Missense_Mutation	SNP	JHUEM7	endometrium	JHUEM7_ENDOMETRIUM	c.652T>C	c.(652-654)TTC>CTC	p.F218L
JAG2	14	105622165	105622165	Missense_Mutation	SNP	HEC108	endometrium	HEC108_ENDOMETRIUM	c.637C>T	c.(637-639)CCC>TCC	p.P213S	-4.04446
JAG2	14	105622176	105622176	Missense_Mutation	SNP	EFO27	ovary	EFO27_OVARY	c.626A>T	c.(625-627)AAG>ATG	p.K209M	-4.78773
JAG2	14	105622182	105622182	Missense_Mutation	SNP	HEC151	endometrium	HEC151_ENDOMETRIUM	c.620G>A	c.(619-621)TGC>TAC	p.C207Y	-5.64306
JAG2	14	105622183	105622183	Missense_Mutation	SNP	LS411N	large_intestine	LS411N_LARGE_INTESTINE	c.619T>C	c.(619-621)TGC>CGC	p.C207R	-5.32116
JAG2	14	105622276	105622276	Missense_Mutation	SNP	COLO792	skin	COLO792_SKIN	c.526G>A	c.(526-528)GAC>AAC	p.D176N
JAG2	14	105634176	105634176	Missense_Mutation	SNP	NCIH650	lung	NCIH650_LUNG	c.335G>C	c.(334-336)GGG>GCG	p.G112A
JAG2	14	105634338	105634338	Missense_Mutation	SNP	NCIH1650	lung	NCIH1650_LUNG	c.173G>A	c.(172-174)CGC>CAC	p.R58H
JAG2	14	105634339	105634339	Missense_Mutation	SNP	SUPHD1	haematopoietic_and_lymphoid_tissue	SUPHD1_HAEMATOPOIETIC_AND_LYMPHOID_TISSUE	c.172C>T	c.(172-174)CGC>TGC	p.R58C
JAG2	14	105634444	105634444	Missense_Mutation	SNP	NCIH650	lung	NCIH650_LUNG	c.67G>A	c.(67-69)GCG>ACG	p.A23T	-0.9785
